# Supplementary material for: Non-academic factors influencing the development of empathy in undergraduate nursing students: a cross-sectional study
Source: BMC Nurs. 2021 Dec 8;20:245. doi: 10.1186/s12912-021-00773-2 (PMC8653543; doi:10.1186/s12912-021-00773-2)
Supplement: Supplementary file 1 — Additional file 1 [file 12912_2021_773_MOESM1_ESM.xlsx]

## Sheet: Sheet
id	sex	age	mother	father	school	semester	a.01	a.02	a.03	a.04	a.05	a.06	a.07	a.08	a.09	a.10	a.11	a.12	a.13	a.14	a.15	a.16	a.17	a.18	a.19	a.20	b.01	b.02	b.03	b.04	b.05	b.06	b.07	b.08	b.09	b.10	b.11	b.12	b.13	b.14	b.15	c.01	c.02	c.03	c.04	c.05	c.06	c.07	c.08
10666399378	2	18	7	7	2	1	1	1	3	1	2	7	2	1	6	4	6	2	6	2	2	7	1	2	2	7	4	3	4	4	4	4	3	1	4	1	4	4	4	4	4	2	4	4	2	3	3	4	4
10666405200	2	18	8	8	2	1	5	7	6	7	7	4	3	4	5	5	4	1	1	1	6	6	6	5	4	6	4	1	2	2	4	4	3	3	4	3	3	3	3	4	1	4	4	3	2	3	3	3	4
10666409368	2	23	7	7	2	1	4	4	3	5	4	3	4	2	5	3	5	4	6	5	4	5	3	5	4	3	3	2	3	3	4	3	4	3	3	3	2	3	3	4	4	2	3	2	3	2	4	4	4
10666413698	2	22	6	4	2	1	4	6	4	6	5	4	2	4	7	5	4	2	4	2	5	6	6	4	3	7	4	3	3	3	4	3	3	2	3	2	3	3	3	4	4	4	4	4	3	4	4	4	4
10668707822	2	18	8	8	2	1	3	5	4	6	6	3	5	3	5	4	3	5	5	5	4	5	4	5	5	5	3	3	3	4	4	3	3	4	4	1	4	4	4	4	4	3	4	3	1	4	3	4	4
10668715310	2	32	5	6	2	1	6	7	6	7	7	6	6	5	7	5	6	2	4	1	7	3	3	6	2	7	4	4	4	4	3	4	4	1	4	1	4	4	4	4	4	3	4	3	2	4	3	4	4
10668723590	2	18	5	7	2	1	1	7	4	7	7	4	1	1	7	7	1	1	7	1	7	7	7	1	4	7	4	4	4	2	4	4	4	1	4	1	4	3	4	4	4	4	4	3	4	3	3	4	4
10668732934	2	18	8	8	2	1	3	6	2	5	6		2	3	2	7	5	4	3	5	4	5	7	4	1	7	4	3	3	3	3	3	3	2	2	2	3	4	3	2	3	4	3	2	2	3	3	2	4
10668740435	1	18	7	6	2	1	7	7	7	7	7	1	1	7	7	7	1	1	7	1	1	1	7	7	1	7	4	1	1	4	1	4	4	1	4	1	4	4	4	4	4	4	4	4	4	4	4	4	4
10668748130	2	18	8	5	2	1	7	4	3	7	7	4	1	1	7	5	6	1	7	1	4	7	7	6	1	7	4	4	4	3	3	4	4	1	4	1	4	4	4	4	4	4	4	4	1	3	1	1	4
10668754705	2	21	7	7	2	1	1	7	1	7	7	4	1	7	1	5	1	1	7	1	7	7	7	7	3	7	4	4	4	4	4	4	4	1	4	4	4	4	4	4	4	4	4	4	4	4	4	4	4
10668761446	2	25	8	8	2	1	3	6	5	7	6	5	3	5	6	3	5	6	6	2	6	6	7	6	2	2	4	4	4	4	4	4	4	1	4	1	4	4	4	4	4	4	4	4	4	4	4	4	4
10668769043	2	18	8	8	2	1	1	7	2	7	7	5	1	1	7	1	1	3	7	7	6	7	7	1		7	4	3	4	2	3	4	3	1	4	1	3	3	4	4	4	4	4	4	3	3	3	1	3
10668778268	2	18	8	6	2	1	7	1	5	4	2	3	4	7	1	2	6	2	4	1	7	1	1	4	2	7	4	4	4	3	3	4	3	3	4	3	4	3	3	4	4	4	4	4	2	3	4	4	4
10668784515	2	18	6	6	2	1	5	6	7	6	6	5	5	4	7	5	4	3	5	6	3	5	4	3	5	4	3	4	3	3	4	3	4	4	4	3	3	2	4	3	3	3	2	4	4	3	2	3	2
10668791506	2	30	8	8	2	1	6	6	5	7	6	6	5	6	7	5	6	5	7	5	6	5	7	5	6	7	3	4	3	3	3	4	3	3	4	3	4	3	3	4	3	3	3	3	4	4	3	4	4
10668799566	2	18	6	2	2	1	6	7	7	6	7	7	6	7	7	1	7	5	7	2	7	7	7	7	1	7	4	3	4	3	3	3	3	1		3	3	3	3	3	3	3	3	3	2	1	2	4	4
10668805967	2	18	7	5	2	1	7	7	4	6	7	3	1	6	7	7	2	1	6	2	5	7	6	5	1	7	4	4	4	3	3	4	4	1	4	1	4	4	4	4	4	4	3	3	1	3	2	2	4
10668812162	2	24	8	8	2	1	1	7	3	7	5	3	1	6	5	6	1	2	4	3	6	5	4	5	5	4	3	4	3	2	4	2	3	3	3	2	3	2	3	2	2	3	3	2	3	3	3	2	3
10668818860	2	18	6	6	2	1	3	7	5	7	5	2	5	4	2	5	7	6	6	1	6	4	7	7	1	7	4	4	4	4	4	3	4	1	4	3	2	3	3	4	4	3	4	4	4	4	4	4	4
10668824677	2	31	6	7	2	1	6	1	1	1	1	2	7	7	2	6	2	4	5	3	1	2	3	1	3	1	1	4	1	1	1	1	4	3	3	4	2	2	1	2	1	1	2	1	1	1	1	1	1
10668830748	2	18	8	5	2	1	7	7	4	6	7	6	1	1	7	3	1	7	7	1	4	5	7	1	1	7	4	4	1	3	4	3	4	1	4	3	3	4	4	4	4	4	4	4	3	2	3	1	2
10668837103	2	18	7	5	2	1	7	4	6	7	6	1	7	7	7	3	1	7	7	1	4	5	7	1	1	7	4	4	1	4	4	3	4	1	4	3	3	4	4	4	4	4	4	4	3	2	3	4	2
10668843164	2	23	7	1	2	1	1	7	1	7	7	4	1	7	7	5	1	1	7	1	7	7	7	7	3	7	4	4	4	4	4	4	4	1	4	4	4	4	4	4	4	4	4	4	4	4	4	4	4
10668849009	2	18	6	6	2	1	1	2	2	3	1	1	2	5	5	5	3	4	1	5	2	1	3	3	5	3	1	3	1	3	2	3	2	4	1	2	3	2	2	3	3	1	1	2	2	2	2	2	2
10668856409	2	26	7	1	2	1	4	6	4	5	6	1	3	5	6	3	4	3	4	3	5	3	4	4	6	3	3	2	2	3	3	2	3	1	2	2	3	2	2	3	2	2	2	3	2	2	3	2	3
10668863105	2	18	8	5	2	1	4	6	6	6	7	7	2	4	6	6	6	2	7	1	7	5	6	6	1	7	4	4	4	3	3	4	3	2	3	2	3	2	4	4	4	3	3	4	4	3	3	4	4
10668869125	2	34	6	6	2	1	6	7	6	7	6	5	5	4	6	5	3	1	6	5	6	5	6	5	3	6	4	3	3	3	3	3	4	1	2	1	3	4	4	4	4	4	4	4	3	3	3	4	4
10669359007	2	18	7	6	2	1	4	7	2	6	6	4	2	4	3	3	5	5	6	2	6	6	6	2	3	6	2	3	4	4	4	3	4	1	4	1	4	3	4	1	2	3	4	4	2	3	2	2	2
10669362464	2	18	6	6	2	1	3	7	4	5	6	4	2	4	6	3	5	3	4	5	3	5	3	5	3	3	2	4	4	4	4	2	3	2	3	1	3	3	2	3	2	4	3	2	3	2	3	2	3
10669365422	2	18	8	8	2	1	1	7	2	7	7	6	1	3	7	7	2	2	7	2	7	7	6	6	2	7	4	3	4	3	2	4	3	1	4	1	3	3	2	4	4	4	4	4	3	4	3	4	4
10669368395	2	24	6	5	2	1	6	7	1	6	7	2	1	5	7	7	1	1	7	1	7	7	7	3	1	7	4	4	4	4	3	4	4	1	4	1	4	4	4	4	4	4	4	4	2	2	3	4	4
10669371289	2	18	6	6	2	1	4	7	2	7	7	2	1	2	7	4	5	7	3	1	4	3	7	2	1	6	3	3	3	4	3	2	2	3	3	1	1	4	2	3	2	2	3	2	2	2	3	2	3
10669374349	2	22	8	8	2	1	2	7	3	4	4	3	4	4	4	4	3	4	4	4	4	4	7	4	4	7	1	1	4	2	2	3	3	1	4	1	1	1	4	4	4	2	4	1	1	3	4	2	4
10669377659	2	19	6	6	2	1	7	7	5	7	7	5	1	1	7	1	1	1	7	1	7	7	7	7	3	7	4	4	4	4	4	4	4	1	4	3	4	4	4	4	4	4	4	1	2	4	4	3	4
10669380727	2	18	8	6	2	1	4	6	6	4	6	6	1	2	7	4	5	4	6	4	6	6	7	6	1	6	4	3	4	3	4	4	4	1	4	1	4	4	4	4	4	2	4	4	4	4	4	4	4
10669383696	2	18	7	5	2	1	7	7	7	6	6	5	3	7	7	1	3	7	7	3	7	7	7	7	1	7	1	1	4	1	1	4	4	1	4	1	4	1	1	4	4	4	4	4	4	4	4	4	4
10705377893	2	18	7	7	3	1	2	7	4	5	6	3	2	4	5	3	5	4	3	2	3	4	5	2	4	5	3	3	3	4	3	3	3	3	4	2	3	3	3	4	3	2	4	3	2	2	3	3	4
10669386938	2	18	6	6	2	1	4	7	3	6	6	3	2	3	6	5	3	3	5	3	5	6	6	6	3	6	3	4	3	3	4	4	4	2	3	4	2	2	3	2	4	3	3	4	2	3	2	4	3
10669389881	1	18	7	5	2	1	1	7	4	7	7	1	1	1	7	6	1	6	6	1	2	6	6	4	1	5	4	4	3	4	3	4	4	1	3	1	3	4	3	4	3	4	4	3	4	4	4	3	3
10669392846	2	19	8	8	2	1	7	6	1	7	1	1	6	6	6	6	1	1	6	6	6	1	1	6	1	1	1	1	1	1	1	1	1	1	4	1	1	1	4	1	1	1	1	1	1	1	1	4	1
10669395491	2	22	6	6	2	1	4	7	2	7	7	4	1	1	7	5	1	2	6	1	7	7	6	3	1	7	4	3	3	4	3	4	3	2	4	1	4	3	3	3	3	4	4	4	3	4	4	4	4
10669398515	2	19	7	7	2	1	3	6	5	7	7	6	4	5	7	5	3	5	6	6	7	5	7	6	5	7	4	4	3	4	4	4	3	3	3	2	3	4	3	3	3	3	4	3	2	2	3	3	3
10669401588	2	18	7	7	2	1	3	6	5	7	7	6	2	5	7	5	4	4	5	2	7	2	3	3	2	7	4	4	3	4	4	4	3	2	3	2	3	3	3	4	3	3	4	3	2	2	3	3	4
10669404903	2	18	8	2	2	1	7	7	1	7	7	2	1	5	7	7	4	1	6	6	7	7	5	7	1	7	4	3	4	3	2	2	3	1	4	2	4	3	3	4	4	4	3	4	3	4	4	3	3
10669407966	2	18	8	8	2	1	4	7	3	6	7	3	2	2	7	7	3	5	6	2	7	7	6	6	3	7	4	4	4	3	3	3	3	1	4	1	3	3	3	3	3	3	3	3	2	2	2	4	3
10669410785	2	18	6	5	2	1	1		2	1	1	6	7	6	1	1	7	1	1	7	3	1	1	3	7	1	1	1	1	1	2	1	1	4	2	1	1	1	1	1	1	1	1	1	3	2	2	3	1
10669413813	2	18	8	8	2	1	2	5	2	5	5	4	1	2	5	4	2	2	4	1	6	4	5	4	1	7	4	3	4	3	3	3	2	1	4	1	3	3	3	4	3	3	3	4	3	3	3	3	3
10677899717	2	18	7	7	2	2	5	6	4	4	4	5	2	4	6	5	5	6	6	2	4	4	6	6	3	6	4	3	3	1	4	4	3	2	4	1	2	3	3	3	2	2	3	4	4	4	3	1	4
10677918483	1	19	5	5	2	2	4	7	4	7	7	4	1	2	5	6	3	4	5	2	4	6	5	6	1	5	4	4	4	4	4	4	4	1	3	1	4	3	4	3	4	4	4	4	2	4	4	3	4
10677920578	2	19	7	7	2	2	4	5	4	5	6	6	4	5	3	4	2	2	6	4	4	5	5	1	4	4	4	4	3	3	4	3	4	2	3	3	2	3	3	3	3	2	3	3	3	3	3	4	4
10677922829	2	18	7	7	2	2	5	6	4	6	6	6	4	5	3	4	3	2	6	5	4	5	5	2	2	4	4	4	4	3	4	4	4	2	4	3	3	3	3	3	3	3	4	3	1	3	2	3	4
10677937780	2	23	7	5	2	2	5	5	5	5	4	2	6	6	4	4	5	1	3	3	2	3	4	6	1	5	3	2	4	2	2	3	2	1	2	3	3	3	3	3	4	3	4	3	2	4	3	1	3
10677940937	2	20	8	6	2	2	4	7	4	6	6	5	5	2	7	5	4	1	7	1	5	7	7	5	4	7	4	4	4	3	2	3	4	1	4	2	3	3	4	4	4	2	3	2	3	3	3	4	4
10677943551	2	19	6	6	2	2	4	6	4	6	5	5	2	2	6	5	2	1	7	4	4	5	6	3	2	4	3	3	3	2	4	3	3	3	3	3	3	3	2	2	2	3	4	3	2	1	2	1	4
10677946550	1	18	6	5	2	2	4	7	4	7	7	2	2	2	7	7	1	4	7	1	7	7	7	7	4	7	4	4	4	4	3	3	2	1	4	1	3	4	4	4	4	3	4	3	2	2	3	1	4
10677949781	2	23	6	6	2	2	6	6	7	6	5	5	2	4	7	5	4	4	4	6	4	4	6	4	3	4	4	4	4	4	4	4	4	1	3	3	3	4	4	4	4	4	3	4	3	3	4	3	3
10677952536	2	21	8	8	2	2	5	7	5	5	7	5	5	6	7	5	4	7	6	2	2	5	7	6	1	7	2	4	4	4	3	4	4	1	3	1	4	4	4	4	4	3	1	2	2	4	4	4	4
10677954836	2	18	8	5	2	2	5	7	5	5	5	5	5	6	2	4	3	4	5	4	6	3	7	7	1	7	2	4	4	4	3	4	3	1	3	2	4	4	4	4	4	3	1	2	2	4	3	4	4
10677959223	2	23	7	7	2	2	5	5	3	5	5	3	2	4	5	5	5	2	4	4	5	6	6	5	3	6	4	3	4	4	3	4	4	3	4	2	4	4	4	4	4	4	4	4	3	3	3	4	4
10677961464	2	19	7	7	2	2	1	7	3	7	7	6	1	2	7	7	1	1	7	1	7	7	7	3	1	1	1	1	1	1	1	2	4	1	4	1	4	4	4	4	4	2	4	3	2	2	4	4	4
10677966854	2	18	8	8	2	2	4	7	4	7	7	6	1	1	7	7	1	1	7	1	7	7	7	5	1	7	4	3	4	4	4	4	3	1	4	1	4	3	4	4	4	4	4	4	3	3	3	4	4
10677969444	2	38	6	1	2	2	3	7	3	7	7	7	7	7	7	7	7	2	7	3	7	7	7	7	3	7	4	4	4	4	4	4	4	1	4	4	4	4	4	4	4	4	4	4	3	3	4	4	4
10677972233	2	26	8	8	2	2	7	7	1	7	7	1	1	7	7	7	7	1	7	1	7	7	7	7	1	7	4	4	4	4	4	4	4	4	4	4	4	4	4	4	4	4	4	4	4	4	4	4	4
10677974823	2	29	6	6	2	2	1	7	1	7	7	7	1	1	7	7	1	1	7	1	7	7	7	1	1	7	4	4	4	4	4	4	4	1	4	4	4	4	4	4	4	4	4	4	4	4	3	4	4
10677977253	2	18	8	2	2	2	4	7	4	7	6	6	1	4	7	7	6	4	5	6	5	7	4	4	3	5	4	4	4	4	4	4	4	1	4	1	3	3	3	4	4	3	4	4	2	4	3	4	4
10677980200	2	19	6	6	2	2	3	6	4	6	4	4	3	4	4	4	4	2	4	2	2	3	4	2	2	2	3	3	3	3	2	3	2	2	3	2	3	4	3	3	3	3	2	2	2	3	3	3	3
10677983001	2	18	8	5	2	2	2	7	5	5	3	6	1	2	7	5	2	1	7	3	6	6	5	7	3	7	4	3	3	4	3	2	4	1	3	3	3	2	4	4	3	4	4	3	2	3	3	2	3
10677985688	1	18	5	6	2	2	6	7	3	7	7	3	7	6	6	4	7	6	7	1	7	7	7	3	1	7	2	4	4	4	4	4	4	3	4	1	3	4	4	4	4	4	3	4	4	4	4	4	4
10677988822	2	37	7	8	2	3	3	5	4	7	6	5	2	6	6	5	3	2	5	1	5	6	7	6	2	7	4	3	3	3	4	3	4	1	4	2	3	3	3	4	4	4	4	4	2	2	3	3	4
10677992683	2	20	6	6	2	3	3	5	2	4	5	5	1	3	1	3	1	3	5	1	5	5	3	3	2	5	4	4	3	4	4	4	4	3	2	3	2	2	2	2	2	4	4	3	3	4	3	4	4
10677994481	2	24	8	7	2	3	6	1	2	1	1	2	6	5	2	1	6	4	4	6	3	2	2	2	6	2	1	3	2	1	2	1	3	4	2	4	2	3	3	1	1	1	1	2	4	2	3	2	2
10678208235	2	24	8	7	2	3	2	6	6	6	6	5	2	2	6	6	2	2	3	3	6	3	6	3	2	6	4	2	3	3	3	4	2	1	3	1	3	3	3	4	4	4	4	2	1	3	3	3	4
10678210268	2	18	8	8	2	3	1	6	4	6	6	4	1	1	6	6	1	4	6	1	4	5	6	4	2	6	4	4	4	4	3	4	4	1	2	1	4	4	4	4	4	3	3	2	2	2	2	4	4
10678212004	2	19	6	7	2	3	4	2	6	4	2	1	4	4	2	1	2	4	2	3	6	3	5	4	1	4	1	3	2	3	2	3	2	3	3	3	1	3	3	3	3	2	3	4	2	3	1	1	3
10678214579	2	22	7	7	2	3	2	7	7	7	7	7	2	2	4	2	6	6	6	6	5	5	2	6	6	6	2	3	4	4	4	4	3	2	4	2	4	3	4	4	4	3	4	4	2	3	3	3	4
10678216319	2	25	8	7	2	3	2	6	6	6	6	6	6	6	2	2	4	4	4	4	3	4	6	6	2	6	4	4	4	3	3	4	4	1	4	1	4	3	4	4	4	4	4	4	3	4	4	4	4
10678217995	2	24	8	8	2	3	4	3	3	4	5	4	5	4	3	4	2	4	1	4	3	5	2	4	3	1	2	1	1	1	1	2	1	3	1	4	1	1	2	1	1	2	1	2	2	1	1	1	1
10678220424	1	21	8	8	2	3	4	5	5	4	6	5	5	6	5	6	6	6	6	6	5	5	5	6	6	5	3	3	3	4	3	3	4	3	4	4	3	3	4	3	4	3	4	3	4	3	4	4	4
10678222161	2	23	8	8	2	3	3	4	5	5	6	3	3	4	7	6	3	2	6	2	4	4	3	3	3	4	4	4	3	4	2	3	3	1	4	1	4	3	3	4	4	4	4	4	3	3	3	3	3
10678223888	2	18	8	8	2	3	4	4	1	4	4	1	4	4	4	4	1	1	4	4	1	4	4	4	1	4	4	4	4	4	4	4	4	1	4	4	1	4	4	4	4	1	4	4	4	4	1	4	4
10678225652	2	19	8	1	2	3	4	7	1	6	7	5	1	4	7	7	3	1	7	1	4	6	7	4	3	7	4	4	3	3	4	4	4	1	3	3	3	4	4	3	4	4	4	3	2	2	3	4	4
10678227441	2	19	8	5	2	3	4	7	1	5	7	5	1	4	7	7	3	1	6	1	4	6	7	4	3	7	4	4	3	4	4	4	4	1	3	3	3	4	4	3	4	4	4	3	2	2	3	4	4
10688401331	1	28	6	6	2	9	5	6	7	7	7	6	6	1	7	6	4	1	6	1	6	5	6	7	3	7	4	4	4	4	3	2	3	1	4	1	4	3	3	4	3	4	4	4	3	3	2	4	4
10680366854	2	18	7	6	2	3	6	7	4	6	5	7	1	5	5	5	2	5	6	3	4	3	6	4	5	5	1	2	1	1	1	2	1	4	1	3	1	1	2	1	1	1	1	2	2	2	2	2	1
10680371471	2	20	7	5	2	3	4	6	5	7	6	2	5	6	6	4	2	2	6	1	3	5	6	4	5	7	4	3	3	4	4	4	3	1	3	1	3	2	4	4	3	4	3	3	1	3	2	3	2
10680374878	1	21	8	6	2	3	5	6	4	6	7	3	2	6	7	2	1	3	6	1	5	7	6	7	5	6	4	3	4	3	4	4	4	1	4	1	3	3	3	4	4	4	4	4	3	4	3	4	3
10680380661	2	24	7	5	2	3	3	4	6	6	6	3	6	4	6	6	6	5	4	3	3	6	6	5	4	6	4	4	4	4	3	4	4	2	4	2	4	4	4	4	4	4	4	3	3	4	4	4	4
10680385878	2	21	5	1	2	3	5	5	5	5	5	5	1	2	6	7	3	2	6	1	5	6	7	6	5	6	3	3	4	3	4	3	4	1	3	2	3	4	3	4	3	4	3	4	1	3	2	2	3
10680394031	1	18	6	6	2	3	5	6	4	6	2	4	3	5	3	4	3	5	3	4	4	3	5	4	6	3	4	3	4	4	4	3	3	4	4	2	3	4	4	4	4	4	4	2	4	4	3	4	3
10680390208	1	18	7	6	2	3	5	5	5	5	5	5	1	2	6	7	3	2	6	1	5	6	7	6	5	6	3	4	3	4	3	4	3	2	3	2	3	4	3	4	3	4	3	4	2	3	4	3	4
10680397859	2	27	7	7	2	3	2	7	2	7	7	2	2	2	6	6	1	4	6	1	6	6	6	4	2	7	4	2	3	4	4	4	1	2	3	1	3	2	4	4	4	4	4	3	3	4	2	3	4
10680401261	2	22	6	6	2	3	1	7	2	7	7	7	1	1	7	6	1	1	6	1	4	7	7	5	2	7	4	4	4	4	4	4	3	1	4	1	4	4	4	4	4	4	4	4	2	3	3	4	4
10680404355	2	18	7	7	2	3	3	6	2	6	7	5	4	4	7	6	2	2	6	2	2	5	7	4	2	7	4	4	4	4	3	3	3	1	3	2	2	3	4	3	4	3	4	4	3	4	4	1	3
10680407975	2	34	5	1	2	3	5	7	5	7	6	4	5	4	7	5	6	6	6	5	4	6	5	4	4	6	4	4	4	3	4	4	3	2	3	1	3	3	3	2	3	2	4	4	2	3	3	3	4
10680411833	2	18	8	6	2	3	6	7	5	5	7	6	5	3	7	5	3	4	6	3	5	6	7	6	4	6	4	3	4	4	4	3	4	2	4	2	3	4	4	4	4	4	4	3	4	3	4	3	4
10680415675	1	18	1	5	2	3	4	6	3	7	5	2	4	3	5	5	7	2	6	1	3	5	4	5	3	6	4	3	3	2	4	3	2	1	3	4	4	3	2	4	1	3	4	4	2	4	3	2	1
10680418912	2	18	6	4	2	3	3	5	2	4	2	3	2	3	4	4	3	3	6	3	3	4	5	5	2	5	4	3	4	2	4	2	2	1	4	1	2	2	2	4	4	3	3	4	3	3	4	4	4
10680424308	2	23	6	6	2	3	6	7	3	6	7	3	1	1	7	7	1	1	7	1	7	7	7	6	1	7	4	4	4	4	4	4	4	1	4	1	4	4	4	4	4	3	4	4	4	4	4	4	4
10680433457	2	25	8	6	2	3	7	7	1	7	7	7	7	7	7	7	7	7	7	7	7	7	7	7	1	7	1	4	4	4	4	4	4	1	4	1	4	4	4	4	4	4	4	4	4	4	4	4	4
10680437469	2	21	7	6	2	4	2	3	3	4	4	6	5	4	3	3	7	3	3	2	3	6	3	5	7	3	2	4	2	2	2	1	1	4	1	4	4	2	1	2	4	2	2	1	3	1	2	2	2
10680440874	2	22	8	8	2	4	3	7	4	6	7	2	1	3	6	5	1	7	5	2	4	7	6	3	4	6	4	4	3	4	4	4	3	2	4	3	3	3	4	3	3	3	4	3	4	4	3	2	4
10680443967	2	18	8	8	2	4	1	7	2	7	7	2	1	6	7	5	2	5	7	2	6	6	6	5	3	6	4	4	3	3	3	4	3	1	3	1	4	4	3	4	4	4	4	3	3	3	2	4	3
10680446888	2	25	8	5	2	4	2	6	4	7	6	7	1	4	6	6	5	4	4	3	7	7	6	4	5	5	4	4	3	3	4	4	3	3	3	4	3	4	3	4	4	3	4	3	4	3	3	3	3
10680449587	2	21	7	7	2	4	4	7	5	7	5	1	5	1	7	1	1	1	7	4	7	6	7	4	5	7	4	3	4	4	4	4	2	1	4	1	4	3	3	4	4	4	4	4	4	3	4	4	4
10682959911	2	22	8	8	2	4	7	7	6	7	7	7	1	7	7	7	1	1	7	1	7	7	7	1	1	7	4	4	4	4	4	4	4	1	4	1	4	4	4	4	4	4	4	4	4	4	4	4	4
10682968975	2	18	6	6	2	4	1	7	1	7	7	1	1	1	7	7	1	1	7	1	7	7	7	7	1	7	4	4	4	4	4	4	4	1	4	1	4	4	4	4	1	4	4	4	4	4	4	4	4
10682973233	2	27	8	8	2	4	7	7	3	6	6	2	1	1	7	6	6	7	7	4	6	6	5	6	2	6	3	4	4	4	4	4	2	1	1	4	1	4	4	4	4	4	4	4	4	4	4	4	4
10682977162	2	18	8	8	2	4	1	6	3	7	7	4	2	2	6	6	1	1	7	1	7	7	7	7	1	7	3	4	4	4	4	4	4	1	4	1	4	4	3	4	4	4	4	3	2	3	3	3	4
10682981252	1	25	6	6	2	4	6	5	6	3	5	4	5	6	6	3	5	4	2	4	2	4	5	3	1	3	3	4	3	2	4	2	2	4	3	2	3	3	2	3	1	3	2	3	2	3	3	2	3
10682997060	1	28	6	6	2	4	3	5	4	5	6	4	5	3	5	4	3	2	5	1	2	3	5	1	1	3	3	4	4	2	2	3	4	2	4	2	3	3	2	3	4	2	3	3	2	3	2	3	4
10683002428	2	20	8	8	2	4	7	7	7	5	5	6	7	5	6	6	6	7	5	6	7	7	7	6	7	7	4	4	4	4	4	4	4	2	4	1	4	1	4	4	4	4	4	4	4	1	2	4	4
10683007340	2	27	8	8	2	4	2	6	3	4	4	3	4	2	5	4	4	2	4	3	4	3	6	3	6	5	4	4	3	3	4	4	4	1	3	1	3	2	3	3	4	2	4	4	2	3	2	3	3
10683012365	2	24	6	7	2	4	4	6	5	6	7	5	5	6	7	7	7	3	7	5	7	7	7	7	2	7	4	4	4	4	4	3	4	4	4	4	4	4	4	4	4	4	4	3	4	4	4	4	4
10683023284	1	26	8	7	2	4	5	7	5	6	5	6	6	6	5	6	6	4	4	5	6	5	6	4	5	4	3	4	3	3	4	3	4	2	3	3	4	3	3	4	4	3	4	3	2	3	4	3	4
10683028821	2	49	6	4	2	4	6	6	6	7	6	5	4	3	6	5	5	4	6	2	6	6	6	3	2	6	3	4	3	3	4	3	4	2	2	1	3	1	2	3	3	3	3	3	3	3	3	2	3
10683033575	2	22	7	5	2	4	5	6	5	5	7	4	1	2	7	6	2	1	6	2	6	6	7	5	3	7	4	4	3	4	4	3	3	1	3	1	4	3	4	4	4	4	4	4	1	2	2	4	4
10683040486	2	25	6	1	2	4	4	4	3	7	7	5	5	6	6	6	2	3	6	2	2	4	7	4	1	6	4	4	4	4	4	4	4	1	4	3	3	2	3	3	3	3	4	4	1	3	3	3	4
10683048587	2	21	7	7	2	5	7	1	1	1	1	2	6	6	1	4	6	6	1	6	1	1	1	2	4	1	1	1	1	1	1	2	1	3	2	3	1	1	2	1	1	1	1	3	3	2	2	3	2
10683053358	2	19	8	5	2	5	2	6	3	5	7	4	2	3	7	4	1	3	6	1	4	3	6	4	5	7	3	3	4	4	4	4	3	1	3	1	3	3	4	3	3	3	4	3	1	1	1	2	4
10683060018	2	20	7	1	2	5	2	7	4	7	7	6	1	2	7	2	2	1	7	1	4	7	7	3	1	7	4	4	4	4	2	4	4	1	4	2	4	2	4	4	4	4	4	4	2	4	4	4	4
10683065270	2	27	8	8	2	5	5	6	6	7	7	4	3	7	7	6	3	5	5	5	6	6	6	5	4	6	3	4	4	4	4	3	3	4	3	2	3	3	3	4	4	2	2	4	3	3	3	3	4
10683074265	1	20	8	8	2	5	4	4	4	4	4	4	4	4	4	4	4	4	4	4	4	4	4	4	4	4	3	2	3	2	3	2	3	2	3	2	3	2	3	2	3	2	3	2	3	2	3	2	3
10683078800	2	27	8	7	2	5	5	6	4	7	7	5	6	6	7	4	2	2	7	1	6	6	7	1	1	7	4	4	4	4	4	3	3	4	4	3	4	4	4	4	4	3	4	4	3	4	3	1	4
10683088693	2	42	6	6	2	5	1	1	4	1	5	4	4	3	3	2	4	2	3	1	5	4	3	1	2	4	3	3	3	3	3	3	3	1	3	1	3	1	4	4	3	3	4	3	3	3	4	3	3
10683093912	2	24	8	8	2	5	3	5	4	6	6	5	3	2	5	4	4	5	5	4	4	6	6	5	1	7	2	4	3	2	4	1	2	3	4	3	4	3	2	4	4	4	3	1	2	3	3	3	3
10683099437	2	26	7	6	2	5	1	7	4	7	7	7	1	4	6	7	3	3	7	2	4	6	6	6	3	5	4	3	4	4	4	3	3	1	4	2	4	4	3	2	3	4	4	3	1	3	2	4	4
10683104058	2	26	5	6	2	5	5	6	2	6	6	2	6	2	5	3	2	5	6	2	2	5	5	3	4	6	4	3	3	2	2	2	3	4	3	2	3	3	2	3	2	3	1	1	2	3	2	3	3
10683111478	2	27	8	6	2	5	3	2	3	4	6	4	5	2	4	5	5	5	5	1	3	4	3	3	2	5	4	1	3	3	3	3	3	1	4	1	4	2	4	4	4	3	3	3	2	2	2	3	2
10683139954	2	21	7	2	2	5	1	6	3	7	4	4	1	2	7	5	1	3	7	1	7	7	7	4	1	7	4	4	4	4	3	4	3	1	4	1	3	3	3	4	4	4	4	4	3	3	3	4	4
10683144055	2	18	6	1	2	5	7	7	5	7	7	1	1	1	7	4	1	1	7	1	7	7	7	5	1	7	4	4	4	4	2	4	4	1	4	1	4	4	4	3	4	4	4	4	2	4	2	3	4
10683147731	2	22	7	7	2	5	3	7	3	6	7	2	1	2	6	7	1	1	7	1	7	7	6	1	4	7	4	3	4	4	3	4	4	1	4	1	3	3	3	4	4	4	4	4	1	2	2	4	4
10683151383	2	20	6	6	2	5	1	7	5	7	7	7	1	4	6	6	1	1	6	1	6	6	6	6	2	6	4	3	4	4	4	4	2	1	4	2	4	4	4	4	4	4	4	4	1	3	3	4	2
10683155396	2	29	8	1	2	5	3	7	4	6	6	4	5	6	7	6	5	4	5	5	6	6	6	3	4	6	4	2	3	3	4	4	2	1	3	1	3	2	3	3	3	3	4	2	1	3	3	3	3
10683158847	2	21	7	6	2	5	1	6	2	7	7	6	1	1	7	7	1	1	1	1	6	7	7	7	1	7	4	4	4	4	4	4	4	1	4	1	4	4	4	4	4	4	4	3	1	1	3	4	4
10683162410	2	19	7	7	2	5	7	7	7	7	7	7	1	1	7	7	1	1	7	1	7	7	7	1	1	7	4	4	4	4	4	4	4	1	4	1	4	4	4	4	4	4	4	4	4	4	4	4	4
10683165790	2	30	6	6	2	5	3	3	5	6	6	5	1	2	7	2	6	2	7	1	1	4	6	2	1	7	4	4	4	4	4	4	3	1	4	1	4	3	4	4	4	3	4	4	3	4	4	3	4
10683169529	2	30	8		2	5	4	7	6	7	7	7	1	7	7	7	4	7	7	1	1	7	7	7	1	7	4	4	4	4	4	3	4	1	3	1	3	3	3	3	4	4	4	4	4	4	4	4	4
10683173235	2	19	7	6	2	5	2	7	3	5	5	4	1	1	5	3	3	3	4	4	4	3	4	4	3	3	3	3	3	3	3	3	3	2	3	1	4	4	4	3	3	3	3	3	3	3	3	3	4
10683176902	1	20	8	8	2	5	3	3	4	4	4	2	3	4	4	3	3	2	3	4	5	6	7	6	5	4	1	2	3	4	4	3	2	1	1	2	3	4	4	3	2	2	3	2	3	2	3	2	3
10683179679	2	38	7	7	2	5	6	6	2	7	7	3	2	3	7	6	3	6	6	3	6	6	6	3	3	6	2	4	4	2	4	4	4	2	4	4	4	4	3	3	3	3	2	3	4	3	2	3	2
10683209227	1	28	7	7	2	6	5	6	6	2	4	4	4	4	2	4	5	3	4	3	2	1	2	1	1	2	1	2	1	3	2	2	1	3	2	3	2	2	1	1	2	2	3	2	3	3	2	1	2
10683213141	2	42	6	6	2	6	6	6	7	7	7	7	7	7	7	7	6	6	5	1	6	6	6	5	5	6	4	4	4	1	4	4	3	1	3	2	3	4	2	3	4	3	4	4	3	4	3	3	4
10683216374	1	20	7	1	2	6	4	7	3	5	6	2	4	2	7	4	2	6	7	2	4	5	7	4	4	6	1	3	4	3	4	4	4	1	3	2	3	3	4	3	4	3	4	4	2	3	3	4	4
10683219491	1	22	5	5	2	6	2	5	5	3	6	4	4	4	6	6	4	2	5	1	2	6	6	2	1	4	3	3	4	3	3	4	4	1	4	3	4	4	4	3	4	2	4	3	2	3	4	4	4
10683224321	2	22	8		2	6	5	5	5	5	5	5	5	5	5	5	5	6	4	4	3	5	4	5	5	5	4	4	4	4	4	3	4	3	3	3	4	3	4	3	3	3	4	2	3	4	2	3	4
10683227447	2	23	8	5	2	6	5	7	5	6	4	6	4	5	7	5	6	3	6	4	4	5	5	6	4	7	3	2	3	3	3	3	2	3	2	1	3	3	3	3	2	3	2	3	2	3	2	2	3
10683230538	2	22	7	7	2	6	1	7	4	7	6	4	1	2	6	3	2	1	1	1	2	6	5	2	2	7	4	4	4	4	4	3	4	1	4	2	4	4	4	4	4	4	4	3	2	4	3	4	4
10683236109	2	20	6	7	2	7	4	6	5	5	6	4	3	2	4	3	2	2	3	5	6	5	6	5	6	5	4	3	3	2	2	3	3	2	3	2	3	2	3	4	3	3	3	4	3	4	3	3	3
10683239101	2	30	8	8	2	7	6	6	5	6	6	5	4	4	3	6	2	5	4	3	6	6	6	3	4	6	4	4	3	3	3	4	3	3	1	1	3	3	4	3	4	3	3	2	2	3	2	3	3
10683241970	2	21	6	5	2	7	7	5	5	6	6	5	2	5	6	6	6	4	5	6	3	6	6	6	2	6	4	4	4	4	4	3	4	1	4	1	4	1	4	4	4	4	4	4	4	3	3	1	4
10683244943	2	22	7	7	2	7	7	7	5	6	7	5	2	4	5	7	5	3	5	6	7	7	5	7	5	7	4	4	4	4	3	4	4	1	4	1	4	3	4	4	4	4	4	3	1	4	3	4	4
10683247984	1	24	8	6	2	7	6	6	4	6	6	6	6	6	6	6	4	4	6	6	6	6	6	6	2	6	4	4	4	4	3	4	4	3	3	3	3	3	3	4	4	4	3	4	3	4	3	2	3
10683250758	2	22	7	7	2	7	6	7	6	7	7	7	5	3	7	6	2	5	7	5	5	6	7	6	7	7	1	2	3	2	2	4	3	1	3	1	2	1	2	1	3	3	4	3	3	4	4	2	4
10683253458	2	20	5	5	2	7	4	6	3	4	6	3	4	3	6	4	2	5	6	2	4	2	6	2	1	6	4	3	4	3	4	4	3	1	4	2	3	3	2	4	4	3	4	3	1	3	2	2	3
10683256827	2	32	6	6	2	7	7	7	2	7	7	7	2	2	7	7	2	2	7	2	7	7	7	7	2	7	4	4	4	4	4	4	4	1	4	4	4	3	4	4	4	4	4	4	1	3	3	3	4
10683259343	2	31	6	5	2	7	2	5	4	5	6	4	2	3	6	5	4	2	4	1	6	6	6	4	3	5	3	3	3	4	4	3	3	1	3	2	3	2	2	3	3	2	3	2	3	2	2	3	4
10683262399	1	24	5	6	2	7	3	7	4	4	7	4	2	2	7	4	2	1	7	2	5	7	4	5	3	6	1	3	4	4	4	3	2	1	4	1	3	3	3	3	3	4	4	3	1	1	1	3	3
10688244357	2	27	6	6	2	8	6	5	1	5	5	3	3	1	5	2	2	4	7	2	2	6	6	1	1	6	4	3	3	3	3	4	4	1	3	1	3	3	3	2	3	4	4	4	3	4	3	4	4
10688253407	2	23	8	7	2	8	2	1	2	1	1	6	1	6	6	7	2	2	6	1	2	7	4	6	6	3	4	3	4	3	3	4	4	1	4	1	4	3	1	1	1	4	4	4	3	3	3	3	4
10688258609	2	43	6	5	2	8	5	6	5	6	7	5	6	5	7	3	4	4	3	3	6	5	6	4	3	7	3	4	3	4	4	3	3	4	4	3	3	4	4	3	3	3	4	3	3	3	4	4	4
10688263953	2	31	6	1	2	8	6	6	5	6	5	3	3	1	6	4	2	2	6	4	5	5	6	5	2	4	4	3	4	3	4	4	3	3	4	2	3	3	3	4	3	3	3	4	3	4	3	3	4
10688271889	2	29	6	7	2	8	1	2	3	1	2	2	2	1	1	1	2	4	1	5	3	2	1	2	3	1	1	1	1	2	1	2	2	3	2	3	3	1	1	1	2	1	1	2	4	3	3	1	1
10688276239	2	27	7	6	2	8	4	3	3	1	1	4	1	3	2	3	5	6	2	6	3	3	2	3	3	2	1	2	1	1	1	2	1	1	1	2	1	1	1	2	1	2	1	1	3	3	3	1	1
10688280507	2	29	7	5	2	8	7	1	7	1	1	6	7	7		5	5	7	1	7	1	1	1	4	7	1	1	3	1	1	1	1	2	4	1	1	1	1	1	1	2	4	4	4	2	3	4	4	4
10688284789	2	27	1	8	2	8	1	7	1	6	7	5	1	3	7	3	1	1	7	1	7	7	6	1	2	7	1	4	4	3	4	4	4	1	4	1	4	3	4	4	3	4	4	4	1	4	4	3	4
10688289554	2	27	7	6	2	8	5	6	4	7	5	5	5	6	4	5	4	6	6	5	5	5	4	6	5	3	3	2	4	4	3	2	3	4	3	4	3	4	3	4	4	3	3	4	4	4	3	3	4
10688293206	2	24	8	8	2	8	5	7	1	5	6	3	6	6	7	4	6	1	5	2	3	6	7	5	1	6	4	3	4	4	4	3	3	1	3	1	4	3	3	4	3	4	4	2	2	3	3	4	4
10688297380	2	23	7	5	2	8	4	7	3	6	7	5	4	3	7	6	2	2	5	1	3	6	7	3	2	7	4	4	4	4	3	3	4	1	4	1	4	3	4	4	3	3	4	4	4	3	3	3	4
10688306100	1	25	6	1	2	8	5	6	6	5	6	4	1	5	5	4	1	1	6	1	4	6	7	4	1	7	4	4	4	4	3	4	4	1	4	1	4	4	4	4	4	4	4	3	2	4	3	4	4
10688320036	1	21	6	6	2	8	4	6	3	5	5	4	3	4	5	5	4	4	4	4	4	5	6	5	4	4	4	3	3	3	3	3	3	2	3	2	3	3	3	3	3	3	4	3	3	3	3	4	3
10688336752	2	29	8	8	2	8	2	6	2	6	5	5	2	2	6	6	4	3	5	2	4	5	5	3	1	6	4	4	4	4	4	3	4	1	4	1	4	4	4	4	4	4	4	4	2	3	4	4	4
10688348012	2	25	8	5	2	8	2	6	2	7	3	2	1	2	6	6	1	2	6	1	6	5	3	6	5	6	2	3	4	3	3	4	2	1	3	1	4	2	2	4	3	2	4	2	1	2	1	3	3
10688351849	2	29	7	7	2	8	1	7	7	7	7	7	1	1	7	1	7	7	1	1	1	7	1	7	1	7	4	1	4	4	4	4	1	1	4	1	4	4	4	4	4	4	4	4	1	4	4	4	4
10688355362	2	24	7	8	2	8	3	3	3	3	3	3	3	3	3	3	3	3	3	3	3	3	3	3	3	3	4	3	4	4	3	4	3	2	3	1	3	3	3	4	4	4	4	3	2	2	2	3	3
10688359031	2	27	7	7	2	8	3	4	4	7	7	5	5		5	6	5	5	5	5	6	2	5	2	2	6	3	3	3	3		3	3	3	2	2	3	2	3	3	3	3	3	3	3	3	3	3	3
10688364006	2	22	7	1	2	8	6	2	6	2	4	7	6	4	1	3	6	5	1	7	6	6	7	3	7	6	1	3	2	2	2	1	2	1	3	3	1	3	3	3	1	2	1	2	3	2	1	2	2
10688367787	1	22	8	8	2	8	6	3	4	5	5	3	2	5	4	4	5	5	6	2	4	3	5	5	2	6	3	3	3	4	4	2	3	4	3	3	4	3	3	4	3	3	4	2	3	3	3	4	4
10688371995	2	21	5	1	2	9	1	7	2	6	7	3	1	2	7	3	4	2	5	2	4	6	3	3	2	5	4	3	4	4	4	3	3	1	4	1	4	2	4	4	4	4	4	4	3	3	2	4	3
10688375926	2	28	1	5	2	9	3	5	4	4	6	4	4	3	6	5	4	5	4	3	3	5	4	5	2	7	4	3	3	3	4	3	2	1	4	1	2	2	3	4	3	2	2	2	3	2	2	3	2
10688384272	2	32	7	7	2	9	7	7	4	7	7	3	4	3	7	7	4	2	7	4	5	7	7	7	3	7	1	4	4	2	4	2	4	2	4	2	4	4	4	4	4	4	4	4	3	3	3	2	4
10688388832	2	30	8	8	2	9	4	2	5	6	6	4	5	4	6	5	3	4	5	3	6	5	6	6	4	6	1	3	3	3	4	3	3	1	3	1	3	2	2	3	3	3	4	3	2	3	2	2	2
10688392788	2	37	8	7	2	9	2	7	2	7	7	4	1	1	7	6	1	1	7	1	7	7	7	4	2	7	4	4	4	4	3	4	4	1	4	1	4	4	3	4	4	4	4	4	3	3	3	4	4
10688396102	2	29	6	6	2	9	6	7	6	7	7	2	1	6	7	3	5	6	6	1	7	7	7	3	4	6	4	3	4	4	4	3	3	1	4	1	4	3	2	4	4	4	4	4	2	1	2	4	4
10688404963	2	27	7	1	2	9	3	3	3	2	5	3	4	3	3	2	1	2	2	2	6	3	4	3	3	6	4	4	3	3	4	3	4	1	4	1	2	3	3	3	3	3	2	2	3	3	3	3	2
10688412697	2	25	8	8	2	10	4	7	2	7	7	4	1	5	7	7	2	3	7	2	6	7	7	7	1	7	4	4	4	4	4	4	4	1	4	2	4	4	4	4	4	4	4	4	4	3	4	1	4
10688416526	2	30	8	6	2	10	6	7	3	6	6	5	3	3	5	4	4	7	6	4	3	5	3	6	4	6	4	4	4	4	4	4	4	4	4	2	4	2	4	4	4	2	4	4	3	3	4	4	4
10688420403	2	26	7	6	2	10	1	6	2	7	7	5	1	7	7	7	2	1	7	1	7	7	7	6	1	7	4	4	4	4	4	3	4	1	4	1	4	4	4	4	4	4	4	4	3	4	4	4	4
10688438354	2	32	6	6	2	10	1	7	7	7	7	1	7	1	7	7	7	1	7	1	7	7	7	1	1	7	4	4	4	4	4	4	4	4	4	4	4	4	4	4	4	4	4	1	1	4	4	4	4
10688441875	2	31	7	6	2	10	2	7	2	7	7	2	3	5	7	5	2	1	7	2	4	7	6	4	3	7	4	4	4	4	3	4	4	1	4	2	4	4	4	4	4	4	4	3	2	3	4	3	4
10688445322	1	20	8	8	2	10	5	5	2	4	6	4	5	2	7	4	3	4	5	4	5	4	6	4	3	5	3	3	4	4	3	3	4	1	2	1	3	4	3	3	2	3	2	3	2	4	2	2	1
10688450726	2	28	7	1	2	10	1	3	3	2	1	3	1	2	2	4	5	4	4	4	3	3	2	2	2	2	3	3	2	2	2	3	2	1	1	2	1	1	2	1	1	3	1	1	1	3	3	3	2
10688456566	2	26	8	8	2	10	6	7	5	6	5	4	4	4	4	5	4	5	5	5	5	5	6	6	6	6	4	3	4	3	3	3	3	2	3	1	4	3	3	3	3	3	3	3	3	4	3	4	3
10688459537	2	27	7	7	2	10	4	4	5	5	6	5	4	4	5	5	5	4	3	4	5	5	5	4	3	5	4	4	4	4	4	3	3	2	4	2	4	4	3	4	4	4	4	4	3	4	4	2	3
10688462940	2	28	7	6	2	10	6	7	4	7		1	1	1	7	7	2	1	7	3	6	1	1	2	1	7	4	4	4	4	4	4	4	1	3	1	4	3	3	4	4	4	4	4	3	3	3	4	4
10688466528	2	34	6	7	2	10	4	6	4	6	6	4	4	2	5	5	4	4	4	3	5	4	5	3	4	6	3	3	3	3	3	3	3	3	4	4	3	4	3	4	4	4	4	3	4	4	4	4	4
10688470124	2	24	8	7	2	10	4	5	3	5	6	5	2	2	5	4	2	1	6	1	5	5	7	2	2	7	4	4	4	4	4	3	4	1	4	1	3	4	4	4	4	4	4	3	1	4	4	1	4
10688473899	2	28	6	6	2	10	3	4	3	4	3	4	3	3	4	3	4	3	4	3	4	4	3	4	3	4	2	3		2		2	3		2	3	2	2	3	2	3	2	3	2	2	3	2	3	2
10688477319	2	41	6	7	2	10	6	2	4	5	7	5	1	1	5	5	5	1	2	3	2	4	2	2	2	7	4	4	4	4	4	4	4	2	2	3	4	4	4	4	4	3	2	3	2	3	3	3	3
10688480283	1	32	8	7	2	10	7	7	2	3	7	4	1	2	7	6	2	7	6	2	7	7	7	4	3	3	2	3	3	4	4	4	4	2	3	3	4	4	3	3	3	3	4	4	3	4	2	4	4
10688484212	1	21	7	7	2	10	7	7	4	4	5	6	3	3	5	5	5	7	6	4	7	5	7	6	1	7	1	4	4	4	4	4	4	3	4	1	4	4	4	3	3	4	4	4	1	1	4	4	4
10688487683	2	33	8	7	2	10	6	7	6	6	5	5	6	6	6	1	7	6	5	6	5	5	6	5	4	6	4	4	4	4	4	4	3	1	4	1	4	3	3	3	4	3	4	4	3	3	3	3	3
10688491874	2	22	8	8	2	10	1	7	1	7	7	3	1	2	7	6	1	1	7	1	7	7	7	7	7	5	1	1	3	1	4	1	4	1	4	1	1	3	2	4	2	4	4	4	1	3	2	1	4
10688495155	2	40	6	6	2	10	2	7	2	7	6	4	2	2	7	5	6	2	1	1	7	7	7	2	3	7	4	4	4	4	4	3	4	1	3	3	4	2	4	4	4	3	4	4	3	3	3	3	3
10688499972	1	24	1	7	2	10	2	7	1	7	6	2	2	3	2	4	3	6	6	3	7	7	7	5	1	7	4	4	4	4	4	4	4	1	4	1	4	4	4	4	4	4	4	2	1	2	2	4	4
10688505276	2	24	8	8	2	10	6	1	4	3	4	4	4	3	4	3	4	3	4	3	5	3	3	3	4	3	2	3	2	3	2	2	3	2	3	2	3	2	3	2	3	2	3	2	3	2	3	2	3
10688511875	2	27	8	8	2	10	7	6	4	6	7	6	5	5	6	6	4	5	5	6	5	6	4	3	5	5	3	3	4	3	3	4	3	3	4	3	3	4	3	3	3	3	3	3	4	4	3	3	4
10688515381	2	29	6	6	2	10	2	5	4	3	5	3	4	3	5	3	4	3	4	3	5	3	4	5	3	5	2	3	2	3	1	3	2	3		1	2	4	2	1	2	2	3	3	3	4	3	2	4
10688520060	2	28	8	8	2	10	2	5	3	3	4	4	3	5	6	4	4	3	4	6	3	5	3	5	4	6	1	4	4	3	4	3	4	1	4	2	2	4	3	3	3	3	4	4	3	3	3	4	4
10688524485	2	22	8	8	2	10	1	7	2	7	7	3	1	1	6	6	2	4	3	2	2	5	7	5	1	7	4	4	4	4	4	4	4	1	4	1	4	3	3	3	4	3	4	4	3	4	4	2	4
10688527538	2	22	8	8	2	10	1		3	7	7	4	1	6	7	6	2	2	6	2	4	7	5	2	1	7	4	4	3	4	4	4	4	1	4	2	4	4	4	4	4	4	4	4	2	4	4	4	4
10688531322	2	28	8	5	2	10	5	7	4	7	7	4	6	2	7	5	5	1	5	1	3	7	7	4	1	7	4	4	4	4	3	4	3	1	4	1	4	4	4	4	4	4	4	4	3	4	4	4	3
10688534510	2	57	6	6	2	10	3	1	3	2	3	4	4	3	4	4	1	2	1	3	3	3	4	3	3	5	1	3	2	2	1	3	2	4	1	2	2	3	2	3	3	3	2	3	1	2	2	1	2
10688540733	2	25	7	8	2	10	7	7	4	7	7	4	6	4	7	3	5	5	4	6	7	6	6	5	2	7	4	4	4	4	3	3	3	4	3	1	3	2	3	3	3	3	3	2	3	3	3	2	2
10688543806	2	28	8	8	2	10	3	3	4	4	5	3	5	2	5	4	5	2	5	2	6	6	6	4	4	6	4	4	4	4	4	3	4	1	4	1	3	4	4	4	4	4	4	3	3	3	3	2	3
10688546842	2	23	8	8	2	10	3	3	4	4	5	3	5	2	5	4	5	2	5	1	6	6	6	4	5	7	4	4	4	4	4	3	4	1	4	1	4	4	4	4	4	4	4	4	2	3	4	4	4
10695004077	2	19	5	5	1	1	3	7	2	7	6	6	4	7	7	6	5	6	5	7	6	7	7	7	6	6	1	4	4	3	4	4	3	1	4	1	3	4	3	3	3	4	4	3	3	3	4	3	4
10695012755	2	18	6	6	1	1	5	1	1	1	1	2	6	6	1	1	6	6	1	6	2	2	2	1	5	1	1	2	2	2	1	2	2	3	1	2	2	2	2	2	1	2	2	2	3	2	2	2	1
10695020958	2	18	7	7	1	1	6	5	4	3	3	3	5	4	2	2	6	2	4	5	1			4	7	2	1	2	2	1	1	1	2		1	3	1	2	2	2	2	2	1	2	3	3	2	2	2
10695037437	1	18	7	7	1	1	6	1	3	2	1	3	5	2	1	2	5	2	3	5	3	3	2	1	5	3	3	2	1	2	2	1	1	2	3	2	2	2	3	2	1	2	1	2	2	2	2	1	1
10695056193	1	19	8	8	1	1	1	1	4	1	1	2	7	1	1	7	7	7	1	7	1	1	1	7	7	1	1	1	1	1	1	1	1	4	1	4	1	1	1	1	1	1	1	1	3	1	2	1	1
10695063429	2	18	6	6	1	1	2	1	4	2	1	3	4	6	2	1	2	7	1	2	3	3	1	2	5	1	4	2	2	1	1	1	1	4	1	4	1	2	2	2	2	1	1	2	3		1	2	1
10695072275	2	19	1	8	1	1	7	1	4	1	1	5	7	4	1	4	7	4	4	7	5	1	3	4	5	1	1	2	2	1	1	1	2	4	3	3	1	3	2	1	1	1	1	1	3	1	2	2	1
10695079776	2	20	7	7	1	1	7	2	4	2	2	4	7	4	3	2	4	6	2	7	1	2	1	2	6	1	1	1	1	2	2	1	2	4	1	3	2	2	1	1	1	1	1	2	3	2	3	1	1
10695191191	2	18	5	6	1	1	4	3	4	3	1	2	7	7	1	4	7	7	1	7	4	1	5	1	3	1	1	1	1	2		1	1	4	1	4	1	3	3	1	1	1	1	1	1	1	2	2	1
10695200175	1	25	5	6	1	1	6	1	3	3	4	5	4	4	4	4	4	5	2	5	2	2	2	4	7	3	1	4	2	2	2	2	2	3	2	3	2	2	2	2	2	1	1	2	2	2	2	2	1
10695207781	1	18	7	4	1	1	4	2	2	2	2	2	6	6	2	2	4	4	2	4	2	2	1	3	7	1	1	1	1	1	1	1	1	4	1	4	1	1	1	1	1	1	2	3	3	2	2	2	1
10695215719	1	18	8	1	1	1	5	2	5	2	1	3	6	6	1	2	7	7	1	6	2	1	1	2	3	1	1	1	1	2	1	2	1	3	1	4	2	2	2	1	1	1	1	2	2	3	2	2	1
10695222402	2	19	6	8	1	1	2	6	1	7	7	3	1	2	6	5	2	2	6	2	5	4	7	6	2	6	4	4	4	4	1	4	4	1	4	1	4	2	4	4	4	3	4	2	2	3	2	1	4
10695239159	2	18	6	6	1	2	2	1	7	3	1	7	5	3	2	3	3	3	1	7	4	3	4	2	7	5	3	2	3	4	2	3	2	3	1	3	2	1	1	1	1	2	1	1	2	2	1	3	1
10695245700	2	33	7	6	1	2	3	3	2	3	4	4	4	6	5	6	2	2	2	2	5	4	6	4	2	7	4	4	4	4	3	4	4	2	4	3	4	4	4	4	4	3	4	3	1	4	4	4	4
10695254644	2	18	7	6	1	2	1	7	4	7	6	2	7	3	7	5	1	7	7	1	7	5	7	7	1	7	4	2	4	4	3	4	2	1	4	1	4	4	4	4	4	4	4	4	2	4	4	4	4
10695270932	2	18	6	6	1	2	1	7	1	7	7	2	1	1	7	7	1	1	7	1	7	7	7	2	1	7	4	4	4	4	4	4	4	1	4	1	4	4	4	4	4	4	4	4	3	4	4	4	4
10695280566	2	18	8	8		2	3	7	3	7	7	6	1	2	6	6	5	2	7	1	7	7	7	7	2	7	4	3	4	3	3	4	4	1	4	1	4	4	4	4	4	4	4	3	3	3	3	4	4
10695289716	2	19	7	7	1	2	2	6	3	4	4	5	6	6	2	3	4	4	3	7	5	4	2	3	6	1	1	2	3	3	2	3	1	1	1	4	3	2	3	4	4	3	4	3	1	1	1	1	3
10695297737	2	18	8	7	1	2	1	7	3	6	7	4	1	1	7	4	2	6	7	1	7	7	6	5	5	7	4	4	3	2	3	2	4	1	4	2	4	3	4	4	4	2	4	4	2	3	3	3	4
10695304641	2	18	7	8	1	2	1	7	1	7	7	3	1	2	5	7	2	2	7	1	7	7	6	5	1	7	4	4	4	4	3	3	3	1	4	1	3	4	4	3	3	4	4	4	2	3	3	3	3
10695310600	2	18	8	8	1	2	1	7	4	7	7	4	1	1	7	7	1	4	7	1	7	7	7		1	7	4	4	3	4	4	4	4	1	2	1	3	2	2	3	4	4	4	4	3	3	3	3	3
10695317198	2	18	7	6	1	2	1	7	4	7	7	5	1	1	7	7	1	1	7	1	7	7	7	6	1	7	4	4	4	4	4	4	4	1	4	1	4	4	4	4	4	4	4	4	2	4	4	4	4
10695323420	2	19	7	7	1	2	2	7	4	7	7	5	2	1	7	7	2	1	7	1	7	6	7	3	3	7	4	3	4	4	4	4	3	1	3	1	4	4	4	4	4	4	4	3	1	1	2	4	4
10695342551	2	18	6	5	1	2	6	6	4	7	5	5	2	3	5	5	3	2	5	1	5	6	7	4	2	7	4	4	3	3	2	4	4	1	4	2	3	3	3	3	3	3	3	4	3	3	2	3	4
10695348527	2	18	6	7	1	2	4	7	4	5	7	4	4	3	7	4	4	3	5	4	2	3	6	6	1	4	4	4	4	2	3	4	2	1	4	2	3	2	3	4	2	2	4	4	2	1	4	2	3
10695355005	2	18	6	5	1	2	6	6	4	7	6	4	2	3	6	6	3	2	6	1	5	6	6	5	2	7	4	4	3	4	3	3	3	1	4	1	4	3	3	4	4	3	4	3	2	2	2	3	3
10695360967	2	18	7	7	1	2	7	6	3	6	6	4	2	3	6	3	1	2	6	1	6	6	4	4	1	6	4	4	4	4	4	2	3	1	4	2	4	3	3	4	4	3	4	3	2	2	2	3	4
10695368961	2	18	8	6	1	2	5	6	7	7	6	6	1	4	6	7	2	2	7	1	7	6	7	7	2	7	4	4	4	4	4	4	4	1	4	1	4	4	4	4	4	4	4	3	1	1	1	4	4
10695378816	2	18	8	8	1	2	1	7	5	6	6	6	1	1	7	6	1	2	7	1	7	7	6	4	2	7	4	4	4	4	4	3	3	1	4	1	4	2	3	4	4	4	4	3	1	2	2	4	4
10695384249	2	18	7	7	1	2	6	7	5	6	7	6	3	2	7	3	2	1	6	1	6	6	6	4	1	7	4	3	4	4	4	3	3	1	4	1	3	3	4	4	4	3	4	3	2	2	2	3	4
10695390047	2	18	7	8	1	2	1	6	5	6	5	5	1	1	5	5	1	2	6	1	7	6	4	3	4	5	4	3	4	3	2	3	4	2	3	2	3	2	3	3	2	3	4	3	3	2	2	2	4
10695395827	2	18	8	8	1	2	2	7	3	7	7	3	1	2	7	7	1	2	7	1	7	7	7	4	2	7	4	3	3	4	4	4	4	1	3	1	3	3	4	4	4	4	4	3	3	3	2	3	4
10695402436	2	18	8	6	1	2	7	7	4	5	3	7	6	1	7	5	2	1	7	1	7	7	7	5	1	7	4	4	4	4	4	4	4	1	4	1	4	4	4	4	4	4	4	4	2	1	3	4	4
10695408162	2	18	1	7	1	2	2	6	3	4	5	5	2	2	7	4	2	4	6	1	6	4	5	3	5	3	2	3	4	4	4	3	4	1	4	1	3	3	4	2	4	4	3	3	2	3	3	4	3
10695415037	2	18	8	7	1	2	1	7	4	7	6	4	1	4	5	5	4	3	7	1	7	7	6	4	3	7	4	3	4	4	4	4	4	1	4	1	4	3	3	4	4	4	4	3	3	4	4	3	4
10695441051	2	20	8	8	1	2	1	6	3	6	7	4	2	3	7	6	2	3	6	1	6	6	6	4	1	7	4	3	4	4	4	3	3	1	4	1	4	3	3	4	4	4	4	4	2	4	3	4	3
10695447411	2	18	8	8	1	2	2	7	4	7	4	4	2	2	7	7	1	2	6	1	7	7	7	6	1	7	4	3	4	1	4	4	4	1	4	2	4	4	3	4	4	4	4	4	2	3	3	4	4
10695452389	2	18	6	6	1	2	1	6	4	4	5	1	2	3	3	4	3	3	3	4	3	5	2	5	2	6	3	4	2	3	4	4	4	3	4	2	4	4	2	4	4	3	4	2	3	2	4	2	3
10695457181	2	18	8	8	1	2	3	6	4	6	6	5	3	4	5	5	3	1	5	1	5	4	6	5	3	6	4	4	4	3	4	4	3	1	4	3	3	3	3	3	3	4	4	3	3	4	4	4	4
10695463447	2	18	7	7	1	2	7	6	3	5	7	3	5	2	7	6	1	2	7	2	7	6	4	5	2	7	4	3	4	4	4	3	3	1	3	2	4	3	3	4	4	4	4	3	3	3	3	3	4
10695468019	2	18	7	6	1	2	1	7	6	7	7	6	1	3	7	7	2	2	7	1	7	7	5	5	5	7	4	4	3	3	3	4	4	1	3	1	3	4	3	4	4	4	4	2	2	3	3	2	4
10695472574	2	18	6	6		2	7	6	4	6	7	4	1	1	5	7	7	5	7	1	4	6	7	2	1	7	4	3	4	4	3	2	4	1	4	1	4	3	4	4	4	4	4	3	2	2	3	4	3
10695482560	2	18	8	8	1	2	2	7	4	7	6	5	1	2	7	4	6	2	7	7	5	6	7	6	4	7	4	4	4	3	4	3	4	2	4	1	3	2	4	3	3	4	3	4	2	4	2	3	4
10695493338	2	18	1	7	1	2	2	7	3	7	6	3	1	2	6	6	2	2	7	2	7	6	6	2	2	7	4	4	4	4	4	3	4	1	4	1	4	4	4	4	4	4	4	4	3	3	3	3	4
10695498516	2	18	7	7	1	2	2	6	2	6	5	3	2	3	6	6	2	2	7	2	6	6	5	5	1	7	4	3	3	4	4	4	3	1	3	2	4	4	3	4	4	3	4	3	4	4	3	3	4
10695503315	2	18	8	8	1	2	1	7	4	7	7	4	1	1	7	7	1	4	7	1	7	7	7	4	1	7	4	4	3	4	4	4	4	1	3	1	3	2	3	4	4	3	4	4	3	3	3	4	3
10695561340	2	18	6	1	1	2	7	7	1	6	7	2	1	6	5	4	1	5	7	1	3	5	6	6	4	6	4	4	3	3	2	4	4	1	4	1	4	4	3	4	4	4	4	4	1	2	3	1	4
10695565885	2	18	8	1	1	2	1	7	3	6	6	3	1	2	7	7	2	2	6	1	6	6	6	2	3	7	4	2	4	4	4	4	4	2	4	1	4	4	3	4	4	4	4	3	2	3	3	4	4
10695570205	2	18	8	8	1	2	7	7	5	7	7	6	1	7	6	5	4	1	7	1	6	7	7	3	1	7	4	4	3	2	3	4	4	1	4	2	3	4	4	3	4	4	4	3	4	4	4	2	4
10695574178	2	18	6	8	1	2	4	6	6	6	6	6	6	7	7	6	6	6	6	6	6	6	6	6	5	7	4	4	4	4	4	4	4	2	4	1	3	4	3	4	4	3	4	4	2	3	4	3	4
10695578450	2	18	8	5	1	2	1	7	1	7	7	5	1	1	7	7	1	7	7	1	7	7	7	3	1	7	3	4	4	4	4	3	4	1	4	4	4	1	3	4	4		4	4	3	3	3	3	4
10695583062	1	18	8	4	1	2	4	7	4	7	6	5	1	4	4	6	6	5	7	2	6	6	6	4	2	7	4	3	2	3	4	3	4	1	2	1	3	3	2	3	3		4	3	2	1	3	4	4
10703239510	2	19	7	7	1	3	1	7	2	7	6	4	1	4	7	7	1	1	7	1	7	7	7	5	4	7	4	4	4	4	4	4	4	1	3	1	4	4	4	4	4	4	4	4	3	3	3	4	4
10703248823	2	19	7	6	1	3	1	7	4	7	6	4	1	4	7	5	1	2	7	1	2	7	5	4	1	7	4	3	4	4	2	4	4	1	1	1	3	4	4	4	3	4	4	4	4	3	4	4	4
10703256222	2	23	7	7	1	3	5	7	3	4	6	5	2	3	6	4	5	2	3	2	4	5	4	4	2	6	3	3	4	4	3	4	4	1	4	1	4	4	3	3	3	3	3	4	3	4	3	4	4
10703265179	2	18	8	8	1	3	1	1	2	7	7	2	1	6	7	7	1	1	7	1	1	7	7	6	7	7	4	4	4	4	2	3	3	1	4	1	4	3	4	4	4	3	4	4	3	4	4	4	4
10703272616	2	19	7	7	1	3	5	6	5	5	6	6	5	5	5	6	4	5	4	5	5	5	4	3	3	4	4	4	3	4	4	3	4	2	3	2	3	3	3	3	2	3	4	3	3	3	2	3	4
10703283788	2	18	5	6	1	3	5	7	1	7	7	7	1	7	7	7	2	1	7	1	7	7	7	1	1	7	4	4	4	4	4	2	4	1	4	2	4	4	4	4	4	4	4	4	4	4	4	4	4
10703292487	2	18	7	7	1	3	1	5	2	7	1	2	1	1	7	6	2	2	1	1	7	6	7	6	2	7	3	4	4	4	4	3	4	1	4	1	4	4	3	4	4	4	4	2	3	4	3	4	4
10703301482	2	21	7	7	1	3	1	4	4	5	6	4	2	7	7	5	1	2	6	1	5	5	4	5	5	7	4	4	4	4	4	4	4	1	4	1	4	4	4	4	4	4	3	3	2	3	3	4	4
10703312144	2	19	8	8	1	3	2	7	3	6	7	6	2	2	6	6	2	3	7	2	5	6	7	4	1	7	4	4	4	4	4	3	4	4	3	1	4	3	4	4	4	4	4	4	4	4	2	4	4
10703322233	2	22	7	7	1	3	2	6	4	5	6	3	4	4	4	4	6	3	6	6	5	6	5	6	5	5	3	4	3	4	4	3	4	3	2	3	4	3	2	3	3	3	3	4	3	3	4	3	4
10703332828	2	21	8	8	1	3	1	7	1	7	7	5	1	1	7	7	7	1	7	1	5	7	7	7	1	7	4	4	4	4	4	4	4	1	4	2	4	3	4	4	4	4	4	4	3	3	4	4	4
10703347189	2	21	8	8	1	3	1	5	4	6	6	1	1	1	4	4	3	2	7	3	6	6	7	6	1	7	2	4	4	3	3	3	4	1	3	1	2	2	2	3	3	2	2	3	1	4	3	4	4
10703359065	2	40	1	1	1	3	3	3	5	4	4	6	3	5	3	3	3	3	3	7	3	3	4	4	3	4	1	1	1	1	2	2	2	4	2	2	2	2	2	2	2	2	1	1	1	1	1	1	1
10703370034	2	18	8	8	1	3	5	4	6	2	7	4	1	3	7	5	1	2	5	2	2	5	6	5	1	7	4	4	4	4	4	4	4	1	4	1	4	4	2	3	4	3	4	4	3	2	3	3	4
10703637009	2	18	7	7	1	3	2	7	1	7	7	3	1	2	7	7	1	1	7	1	7	7	7	4	4	7	4	4	4	4	3	4	4	1	4	2	4	3	4	4	4	4	4	4	2	3	4	4	4
10703645291	2	19	8	7	1	3	1	7	5	7	5	5	1	1	7	3	6	1	7	1	1	7	7	2	1	7	4	4	4	4	2	3	3	1	3	1	4	2	3	3	4	4	4	4	3	4	3	2	4
10703656177	2	20	8	5	1	3	4	7	3	7	7	7	7	7	6	5	6	6	6	7	6	5	7	7	7	7	4	4	4	4	4	4	4	4	4	1	4	4	4	4	4	4	4	4	4	3	4	4	3
10703664460	2	19	7	7		3	3	3	4	4	6	1	1	5	6	4	2	4	6	1	6	5	6	3	4	7	4	4	4	3	4	4	4	1	4	1	3	3	4	4	3	3	4	4	1	2	2	3	4
10703672893	2	19	7	7	1	3	4	7	4	7	4	4	1	1	7	4	1	1	7	1	4	7	7	4	2	7	4	4	4	3	4	4	4	2	4	2	4	3	4	3	4	3	4	3	3	3	3	4	3
10703681475	2	26	1	6	1	3	7	3	4	3	4	3	1	1	7	4	1	1	3	2	3	5	5	1	3	7	4	4	4	2	2	3	4	1	4	1	4	4	3	4	4	3	3	4	2	3	3	3	3
10703693848	2	19	7	7	1	3	1	6	6	6	6	5	2	2	7	6	1	6	7	1	2	7	5	4	2	7	4	4	4	3	4	3	4	1	4	2	4	3	2	4	3	3	4	4	3	4	3	4	3
10703701533	2	35	2	5	1	3	1	7	4	7	7	3	1	1	7	7	1	1	7	1	7	1	1	7	4	7	4	4	4	4	4	4	4	1	1	4	4	2	4	4	4	4	4	4	3	3	3	4	4
10703708376	2	19	8	8	1	3	1	7	4	7	7	3	1	1	7	7	1	1	7	1	7	7	7	1	3	7	4	4	4	4	4	4	4	1	4	2	3	3	2	3	3	4	4	3	2	4	3	3	4
10703715449	2	20	8	6	1	3	1	1	7	7	7	1	1	7	7	7	7	7	7	7	7	7	7	7	2	7	4	4	3	4	4	4	4	3	4	1	4	4	4	4	4	1	3	4	2	4	4	1	4
10703725865	2	19	8	7	1	3	1	4	5	4	5	4	3	5	5	3	2	2	4	2	5	5	3	5	4	5	2	3	3	3	4	3	3	1	3	3	3	4	4	4	3	3	3	2	2	2	3	3	3
10703733097	1	19	8	8	1	3	1	7	1	7	7	2	1	1	7	7	2	3	7	3	7	7	5	6	1	7	4	3	3	3	3	3	4	2	3	3	3	3	4	4	4	4	4	4	4	3	3	3	3
10703741508	2	19	8	7	1	3	4	7	4	6	7	5	5	4	7	5	3	2	5	2	7	7	7	4	3	5	4	4	4	3	3	3										2	3	2	2	3	3	2	3
10704376639	2	24	6	6	1	3	3	4	5	4	3	4	4	1	2	3	3	3	4	3	4	3	3	4	5	2	3	3	2	3	4	2	2	3	3	3	4	4	4	3	4	3	3	3	4	2	2	3	3
10704382499	2	23	5	5	1	4	2	7	5	6	6	5	1	3	7	6	1	1	6	1	5	6	6	6	5	7	1	3	4	4	3	4	3	1	3	1	2	3	3	4	4	3	2	4	2	3	3	4	3
10704386527	2	19	6	6	1	4	3	4	6	4	3	4	6	3	5	3		3	5	4	2	2	3	5	4	4	3	3	2	3	2	2	2	2	3	1	2	3	3	2	3	3	2	3	2	2	2	2	1
10704390072	1	19	8	6	1	4	4	2	3	1	1	2	4	4	1	2	3	4	4	3	6	5	4	3	5	5	3	3	3	3	3	4	4	2	3	1	4	4	4	4	4	3	4	2	1	4	4	4	4
10704393320	2	20	7	7	1	4	1	6	5	7	6	2	5	5	6	2	2	6	6	1	1	7	6	1	3	6	4	3	3	3	2	4	3	1	4	1	3	3	3	4	4	3	4	2	2	2	3	3	4
10704397218	2	19	7	7	1	4	2	7	1	7	7	1	1	2	7	7	1	1	6	1	7	7	7	3	1	7	4	4	4	1	4	4	4	1	4	1	4	4	4	4	4	4	4	4	1	3	3	4	4
10704400204	2	19	8	8	1	4	7	7	2	7	7	2	2	2	7	7	1	1	7	1	7	7	7	2	1	7	4	4	4	4	4	2	4	1	4	1	4	4	4	4	4	3	4	4	2	4	3	4	4
10704403541	2	21	7	5	1	4	4	6	3	5	6	4	2	2	6	3	1	2	6	1	5	5	4	4	2	7	4	2	4	4	3	4	3	1	4	1	4	3	4	4	4	3	4	3	2	3	2	4	4
10704407201	2	21	7	6	1	4	5	6	4	5	6	5	5	4	6	7	3	4	6	2	7	6	5	4	1	7	4	4	4	4	4	4	4	1	4	2	3	4	3	4	4	4	3	4	4	4	3	4	4
10704410611	2	21	7	1	1	4	6	7	3	7	7	4	1	6	4	5	6	4	6	1	5	6	6	6	1	6	4	4	4	4	4	4	4	3	3	1	3	3	3	3	3	4	4	3	3	3	3	3	3
10704424136	2	19	8	8	1	4	3	7	4	7	7	2	3	4	7	7	1	1	5	1	6	4	6	4	1	6	4	4	4	4	3	4	3	1	4	1	4	3	3	4	3	3	4	4	3	4	3	3	4
10704428287	2	19	8	4	1	4	1	6	4	7	6	2	2	1	6	3	1	1	5	1	2	6	7	1	1	7	4	4	4	4	4	3	4	1	4	1	4	4	4	4	4	3	4	4	2	1	2	4	4
10704434928	2	19	6	7	1	4	5	6	5	6	7	6	2	1	7	5	1	1	7	1	6	6	6	6	1	7	4	4	4	4	3	4	4	1	4	1	3	2	4	4	4	3	4	4	3	3	3	4	4
10704438329	2	20	8	6	1	4	1	7	6	7	5	6	1	1	7	4	1	1	7	1	7	7	7	5	1	7	4	3	4	4	3	2	3	1	4	1	4	3	4	4	4	4	4	3	2	3	3	4	4
10704441289	2	19	7	6	1	4	1	6	4	5	7	4	2	4	7	2	1	1	2	1	2	6	4	3	1	7	4	3	3	3	2	2	3	1	3	1	3	4	3	3	4	4	4	4	1	3	3	4	3
10704444352	2	20	8	6	1	4	6	7	6	7	7	5	2	1	4	3	1	1	7	2	5	2	5	1	6	7	4	4	4	4	2	4	2	1	4	1	4	4	3	4	4	4	4	3	2	2	1	2	4
10704452760	2	20	8	5	1	4	1	7	4	7	6	4	2	5	7	4	2	2	7	2	6	1	4	2	4	7	4	4	3	3	4	4	4	1	3	4	3	3	4	4	4	4	4	3	2	3	3	2	3
10704455760	2	22	5	6	1	4	2	6	4	5	7	4	6	5	7	6	5	2	6	1	7	7	6	4	6	7	4	3	3	3	4	3	4	3	3	1	3	3	3	4	3	3	3	4	3	3	3	3	3
10704459093	2	20	5	8	1	4	4	7	3	7	7	2	1	2	7	5	1	1	7	1	6	7	7	7	1	7	4	4	3	4	4	3	4	1	4	3	4	4	4	4	4	4	4	4	2	3	3	4	4
10704464150	2	20	7	7	1	4	1	7	1	7	7	6	1	2	7	7	1	1	7	1	7	7	7	3	3	7	4	4	4	4	4	4	4	1	4	2	4	3	4	4	4	4	4	4	2	3	3	4	4
10704469209	2	19	8	8	1	4	2	6	4	7	6	4	1	2	7	2	1	1	6	1	7	6	5	4	1	7	4	3	4	3	2	3	3	1	4	1	3	3	4	4	4	3	4	3	2	3	3	3	4
10704472199	2	21	7	6	1	4	1	7	1	7	7	5	1	1	7	5	1	1	7	1	7	7	7	7	1	7	4	2	4	4	3	4	4	1	4	1	4	4	3	4	4	4	4	4	3	4	4	4	4
10704475128	2	22	6	7	1	4	6	7	2	6	7	6	1	1	7	6	1	1	7	1	1	7	7	2	5	7	4	4	4	3	4	4	4	1	4	1	4	3	4	4	4	3	4	3	3	3	3	4	4
10704481495	2	19	5	5	1	4	7	1	6	7	6	5	1	4	6	7	2	1	6	1	7	6	6	1	2	7	4	4	4	4	4	3	3	1	4	1	4	4	4	4	4	4	4	2	1	3	3	3	4
10704486951	2	21	7	7	1	4	3	5	4	7	7	4	2	3	4	5	1	1	6	1	6	6	5	6	1	6	3	4	4	4	3	4	4	1	4	1	4	4	3	4	4	3	4	4	1	3	2	3	4
10704490045	2	21	5	5	1	4	1	7	4	7	7	5	1	1	7	2	1	1	7	1	7	7	6	4	1	1	4	2	4	4	3	4	4	1	4	1	4	3	4	4	4	3	4	2	1	2	1	3	2
10704494560	2	19	6	5	1	4	4	1	3	1	1	4	4	5	1	4	2	6	2	2	1	1	2	5	1	1	1	1	2	1	1	1	1	4	1	4	2	1	2	1	2	2	1	1	3	1	2	2	1
10704497119	2	18	7	7	1	4	5	7	4	7	7	4	1	5	7	6	1	1	7	1	7	7	5	2	1	7	4	4	4	4	4	4	4	1	4	1	3	3	4	4	3	3	4	4	3	4	3	4	4
10704499848	1	22	5	5	1	4	1	6	2	7	7	3	2	5	6	6	1	1	2	2	4	5	6	4	2	6	4	3	4	3	3	4	3	1	3	2	3	3	3	4	4	3	3	3	1	2	2	3	3
10704502315	2	18	8	1	1	4	3	6	6	7	7	4	2	3	7	6	2	2	7	1	2	7	6	4	6	7	4	4	4	4	4	4	4	1	4	1	4	4	4	4	4	4	4	4	2	3	3	4	4
10704504897	2	20	1	6	1	4	4	7	6	7	7	6	1	1	7	3	5	1	7	1	6	7	4	7	1	6	4	4	3	4	4	4	4	1	3	2	4	4	3	3	4	4	4	2	1	3	1	4	4
10704507573	2	22	6	5	1	4	1	7	2	7	6	3	1	2	7	5	1	1	7	2	4	7	6	6	2	7	1	4	4	3	4	3	4	1	3	1	2	4	3	3	3	3	4	4	3	3	3	3	3
10704510468	2	18	5	5	1	4	2	6	5	7	7	5	6	6	7	5	3	5	7	1	7	5	6	5	2	7	4	4	3	4	3	2	4	1	3	2	4	3	4	4	3	3	4	4	3	4	3	4	4
10704514080	1	23	7	7	1	4	5	4	2	6	5	2	1	5	6	2	1	1	6	6	7	4	3	1	1	7	2	3	4	3	4	3	4	1	4	4	3	4	4	3	4	2	3	4	3	2	4	4	3
10704516891	2	19	7	5	1	4	6	1	3	1	2	3	1	2	7	5	6	5	6	2	7	7	6	6	2	7	4	4	4	4	4	4	2	1	4	1	4	3	3	4	4	4	4	4	2	2	2	4	4
10704519295	2	20	7	5	1	4	7	7	5	7	5	2	3	4	7	4	1	1	6	1	3	6	6	6	2	6	3	2	3	3	3	4	4	1	1	3	3	2	3	3	4	3	4	4	2	3	3	2	4
10704521941	2	20	8	6	1	4	1	7	1	7	7	4	1	2	7	5	1	1	7	1	7	7	7	7	3	7	4	4	4	4	4	4	4	1	4	1	4	4	3	4	2	4	4	4	3	3	4	4	4
10704524571	2	19	7	6	1	4	3	5	5	6	6	3	5	4	6	2	2	1	6	3	2	4	6	6	5	7	4	3	4	4	3	3	3	1	3	2	4	3	3	4	4	4	3	3	2	2	3	4	2
10704527890	2	19	5	1	1	5	1	7	4	7	4	3	2	7	3	1	2	1	7	1	1	2	7	1	1	5	4	4	4	4	4	1	1	1	1	1	1	4	4	4	4	3	4	4	2	1	2	4	1
10704530867	2	20	7	6	1	5	6	7	4	7	5	5	1	1	5	5	2	2	5	2	6	7	5	4	1	5	4	3	3	3	3	3	3	1	3	1	3	2	3	3	3	4	4	3	3	2	3	3	4
10704533637	2	20	8	8	1	5	1	7	6	7	6	6	1	2	7	7	1	1	7	1	7	7	7	2	1	7	4	4	4	4	4	4	4	1	4	1	4	4	4	4	4	4	4	4	3	4	4	4	4
10704536328	2	24	7	7	1	5	1	7	1	7	7	1	1	1	7	7	1	7	7	1	1	7	7	1	7	7	4	4	4	4	4	4	4	1	4	4	4	4	4	4	4	1	4	4	4	4	4	1	4
10704538736	2	22	7	6	1	5	5	5	3	5	7	4	2	3	6	3	2	2	6	4	6	5	6	4	4	6	4	3	4	4	4	3	3	1	3	2	3	3	4	4	4	4	4	3	2	4	3	4	4
10704541483	2	19	8	8	1	5	5	6	6	7	7	6	3	2	7	6	1	1	7	1	5	7	3	6	1	6	4	4	4	4	3	3	3	1	3	2	3	4	3	4	3	4	4	4	2	3	2	3	4
10704544411	2	22	6	6	1	5	2	6	4	5	5	4	2	5	7	6	2	2	5	2	6	6	6	4	2	6	4	4	4	4	3	4	3	2	3	1	4	3	3	4	4	3	3	3	1	2	2	3	3
10704547009	2	19	7	7	1	4	1	7	3	6	6	5	2	4	6	5	5	3	6	2	6	6	6	5	2	7	4	4	3	4	4	3	3	1	4	1	4	3	3	2	3	3	4	3	3	3	2	3	4
10704549627	2	20	2	5	1	5	2	7	4	7	7	7	1	2	7	7	1	1	7	1	7	7	7	7	1	7	4	3	4	4	4	4	4	1	4	1	4	4	4	4	4	4	4	4	2	3	3	4	4
10704552202	2	22	8	2	1	5	1	7	3	4	7	3	2	6	7	2	1	1	7	2	4	6	7	4	1	4	4	3	2	2	4	3	3	1	2	1	3	3	4	4	3	3	4	3	2	2	3	3	4
10704554784	2	22	1	8	1	5	5	6	5	7	5	5	1	1	7	6	1	1	7	1	5	7	5	2	1	6	4	4	3	4	4	4	3	1	4	1	4	4	3	4	3	4	4	4	1	3	3	2	4
10704557398	2	22	7	7	1	5	2	6	6	7	7	5	3	4	6	6	2	1	7	1	4	7	6	5	6	4	4	3	4	1	4	4	4	1	4	1	4	3	3	4	4	4	4	3	2	4	3	4	4
10704560799	2	22	6	6	1	5	2	5	3	5	5	4	3	3	5	6	4	4	6	3	4	6	5	6	3	5	2	3	3	3	3	2	4	2	3	2	3	2	3	3	3	3	3	3	4	3	3	2	3
10704563265	2	19	8	7	1	5	3	6	6	7	6	3	2	2	6	4	2	2	7	1	6	2	6	6	1	7	4	2	4	3	4	4	3	1	4	2	3	3	4	4	3	4	4	3	2	4	1	3	4
10704566212	2	20	7	7	1	5	1	7	3	7	7	1	1	1	7	7	1	1	7	1	7	7	3	3	1	7	4	4	1	4	1	4	4	1	4	1	4	2	3	4	4	4	4	4	4	3	3	3	4
10704569665	2	22	8	6	1	5	1	7	5	7	6	5	1	3	6	5	2	1	5	1	7	7	7	7	1	7	4	4	4	4	2	3	4	1	4	1	4	4	4	4	4	3	4	4	1	3	2	4	4
10704573109	2	24	7	7	1	5	1	7	5	7	7	7	1	1	7	7	1	1	7	1	7	7	7	7	1	7	3	3	4	4	3	3	3	2	3	1	3	3	3	4	4	3	3	4	3	3	4	4	4
10704578217	2	21	6	6	1	5	3	7	6	6	7	3	1	3	6	7	2	3	7	1	6	6	6	6	6	7	4	3	4	4	4	4	4	1	3	1	4	4	3	4	3	4	4	3	2	3	2	4	4
10704585175	2	20	6	6	1	5	1	7	4	7	7	2	1	1	7	6	1	1	7	1	7	7	6	6	1	7	4	2	4	4	2	4	3	1	4	2	4	3	4	4	4	4	4	4	3	3	2	3	2
10704589760	2	24	5	6	1	5	1	7	2	6	6	5	1	1	7	7	1	1	7	1	7	7	7	4	1	7	4	4	4	4	4	4	4	1	4	1	4	3	4	4	4	4	4	4	4	4	2	3	4
10704582360	2	21	6	6	1	5	1	7	5	6	6	7	1	2	5	2	6	1	5	2	7	6	5	7	2	7	4	3	4	3	4	4	4	1	4	2	4	3	4	4	3	3	4	3	2	4	2	3	4
10704593199	2	21	8	1	1	5	1	7	1	7	7	1	1	1	7	7	1	1	7	1	7	7	7	7	1	7	4	4	4	4	4	4	4	1	4	1	4	4	4	4	4	4	4	4	1	4	1	4	4
10704596745	2	22	7	7	1	5	2	6	4	6	5	4	4	4	7	6	2	2	7	2	5	7	6	5	2	6	4	3	4	4	3	3	3	2	3	2	4	3	3	3	4	4	4	4	3	2	3	3	3
10695603632	2	19	8	8	1	6	1	4	4	7	5	4	1	2	7	7	2	1	7	1	6	7	6	5	1	7	4	4	4	4	3	4	3	1	4	1	4	3	3	4	4	4	4	4	3	3	4	4	4
10695621925	2	19	6	5	1	6	2	7	5	7	7	6	1	1	7	7	1	1	7	1	7	7	7	4	4	7	4	4	4	4	4	4	4	1	4	1	4	4	3	4	4	4	4	3	2	2	2	4	4
10695626158	2	22	7	7	1	6	7	7	4	6	7	6	1	6	7	4	1	1	6	1	5	5	3	5	1	7	4	4	4	4	4	4	4	1	4	1	3	4	3	4	4	3	4	3	2	3	3	3	4
10695630149	2	20	5	5	1	6	2	7	3	1	7	6	2	1	7	7	1	1	7	1	7	7	7	7	1	7	4	4	4	4	4	3	4	1	4	1	4	3	4	4	4	2	4	4	2	4	2	4	4
10695634033	2	20	2	2	1	6	6	6	2	7	7	7	1	1	7	7	1	1	7	2	5	6	7	5	5	7	4	4	4	4	4	3	4	1	1	3	1	3	4	4	4	1	4	4	3	4	4	3	4
10695637725	2	21	8	7	1	6	7	7	5	7	7	5	1	2	7	6	2	1	7	1	6	7	6	4	2	7	4	4	4	4	4	3	3	1	4	1	4	4	4	4	4	4	4	3	2	3	3	4	4
10695663784	1	20	6	5	1	6	4	6	6	7	7	6	2	3	5	4	1	3	5	1	5	4	5	4	4	7	4	3	4	4	3	4	4	1	4	1	3	3	4	4	4	3	4	3	2	4	4	3	4
10695668615	1	21	7	1	1	6	3	1	6	7	4	4	5	5	4	3	3	3	3	3	5	3	4	6	1	1	4	4	4	4	4	3	4	1	4	1	4	4	4	4	4	2	2	2	3	2	2	2	2
10695672237	2	23	5	1	1	6	3	5	1	7	7	3	1	4	7	6	2	1	6	2	7	6	6	4	2	6	4	3	3	4	3	2	3	1	4	1	4	3	2	2	4	4	4	4	3	2	3	2	4
10695676174	2	26	6	6	1	6	5	6	5	7	7	6	7	6	7	5	6	6	6	5	5	5	6	5	2	6	1	3	3	2	4	4	4	1	4	1	4	2	4	4	4	3	4	3	4	3	4	3	4
10695704201	2	21	7	6	1	6	2	6	3	6	7	3	2	3	6	7	1	2	6	2	6	6	6	4	3	7	4	3	3	3	3	3	3	2	3	2	3	2	3	3	3	3	3	3	3	3	3	3	4
10695708001	2	30	6	6	1	6	7	6	6	7	7	6	4	6	7	6	2	3	6	4	5	6	6	7	3	7	1	4	4	4	3	2	4	1	3	1	3	1	2	1	4	3	4	3	2	2	3	2	3
10695711714	2	19	7	6	1	6	7	7	6	7	7	5	3	7	7	6	3	1	7	4	7	7	7	7	1	7	4	3	4	4	4	4	3	1	4	1	4	3	4	4	4	4	4	3	3	3	2	4	4
10695715916	2	21	8	7	1	6	5	7	4	6	6	5	2	3	7	5	2	3	7	1	7	7	7	6	2	7	4	4	4	4	3	3	4	1	3	1	3	3	3	4	4	4	4	3	2	3	3	4	4
10695719377	2	32	6	7	1	6	5	6	4	6	7	4	4	4	7	7	1	4	6	1	4	7	6	5	5	7	4	3	4	4	4	4	3	1	4	3	4	3	4	4	4	4	4	4	2	3	3	1	4
10695723063	2	23	7	6	1	6	1	7	4	7	7	4	1	3	7	6	1	1	6	1	4	6	7	5	3	7	4	4	4	4	2	4	3	1	2	1	3	4	4	4	4	4	4	4	2	2	3	4	4
10695729856	2	21	6	1	1	7	6	7	4	7	7	4	1	3	7	7	2	1	7	1	7	7	7	5	4	7	4	4	4	4	4	4	4	1	4	1	4	4	4	4	3	3	4	4	2	4	3	3	4
10695733713	2	26	1	7	1	7	1	7	5	6	5	1	1	2	7	6	2	1	7	1	2	6	7	7	1	7	4	4	4	4	4	4	4	1	4	1	4	4	4	4	4	4	4	4	4	4	3	1	4
10695737311	2	21	8	8	1	7	5	7	3	7	7	4	2	5	5	7	2	1	6	2	6	6	7	6	1	7	4	4	4	4	4	4	4	1	4	1	3	4	4	4	4	4	4	4	2	3	3	3	4
10695741763	2	23	6	6	1	7	2	7	3	7	7	6	1	1	7	6	1	1	7	1	1	7	7	6	2	7	4	4	4	4	4	4	4	1	4	1	4	4	4	4	4	1	4	4	3	3	3	4	4
10695748624	2	25	8	8	1	7	6	1	6	1	1	7	7	6	1	4	7	6	2	7	2	1	6	5	5	1	1	1	1	1	1	3	1	4	1	4	3	3	2	1	4	2	1	1	3	1	2	1	1
10695754482	1	23	7	7	1	7	5	6	3	4	6	5	2	4	6	4	2	5	2	1	4	3	5	4	3	5	4	3	3	4	4	4	4	2	4	3	4	3	3	4	4	3	4	3	4	2	3	2	3
10695769941	2	26	5	5	1	7	3	7	4	7	6	4	1	5	7	6	1	1	6	2	5	5	6	4	1	6	4	3	4	4	3	3	3	1	3	2	4	3	3	4	3	4	4	3	3	3	3	2	3
10695814705	2	21	6	6	1	7	1	7	5	5	7	5	1	3	5	6	1	4	6	1	4	6	6	1	2	7	4	4	4	4	4	4	4	1	3	1	4	4	3	4	4	4	4	4	1	2	2	2	4
10695818462	2	26	6	1	1	7	3	5	4	4	3	4	4	4	5	3	3	5	5	4	6	5	6	6	4	7	1	1	2	2	2	2	1	4	1	4	1	1	1	1	1	3	2	3	1	2	2	3	1
10695822293	2	24	7	1	1	7	1	7	4	7	7	2	1	1	7	6	1	1	7	1	7	7	7	1	1	7	4	4	4	4	4	4	4	1	4	1	4	4	4	4	4	4	4	4	3	3	2	4	4
10695825727	2	25	7	7	1	7	2	4	3	4	3	3	2	4	2	4	4	3	5	5	6	4	4	5	4	4	3	3	4	3	3	2	3	1	3	1	3	4	2	3	3	3	3	3	2	3	3	3	4
10695760630	2	22	7	7	1	7	6	7	2	5	7	4	7	3	7	6	1	1	6	1	5	7	6	5	1	7	1	4	4	4	4	4	4	1	4	1	4	3	4	4	4	4	4	3	2	3	2	4	4
10695829141	2	27	7	1	1	7	4	6	3	4	5	6	2	2	6	6	3	3	5	3	4	6	4	5	2	5	4	4	4	4	4	2	2	1	4	1	4	4	4	4	4	4	4	3	2	3	3	3	3
10695832578	2	20	7	5	1	7	2	6	5	7	6	3	6	6	7	7	6	3	7	3	5	7	7	6	5	6	1	2	4	4	4	4	4	1	4	1	4	4	4	4	2	3	4	4	2	4	3	4	4
10695835796	2	20	8	8	1	7	1	7	6	7	7	1	1	3	7	7	1	1	7	1	7	7	7	4	1	7	4	4	3	4	4	4	4	1	4	1	4	4	4	4	4	4	4	4	1	3	2	4	4
10695839336	2	24	1	2	1	7	3	5	4	5	6	4	7	6	7	5	6	3	6	4	6	7	5	6	2	2	3	4	4	3	4	3	4	1	4	3	4	3	4	2	3	2	3	2	3	4	3	4	3
10695845396	2	21	6	6	1	7	1	7	4	7	7	2	1	1	7	7	1	1	7	1	7	1	7	5	1	7	1	4	4	4	4	4	4	1	4	1	4	4	4	4	4	4	4	4	3	4	4	4	4
10695856193	2	20	8	6	1	7	1	7	2	1	1	6	2	2	7	5	1	1	7	1	7	7	7	7	2	7	4	3	4	4	3	4	4	1	4	1	4	4	4	4	4	4	4	4	4	4	4	4	4
10695860258	2	25	6	5	1	7	7	7	7	7	7	1	1	7	7	7	1	1	7	1	7	7	7	1	4	7	4	3	4	4	4	3	4	1	4	1	4	4	4	4	3	4	4	3	2	3	3	4	4
10695866104	2	26	7	7	1	7	1	6	5	5	6	6	1	1	6	6	2	2	6	1	6	6	7	3	2	7	4	4	4	4	4	4	4	1	4	1	4	4	4	4	4	4	4	4	3	4	4	4	4
10695870466	2	21	8	7	1	7	5	6	2	7	6	1	1	2	7	5	2	3	7	2	4	7	7	5	1	5	3	3	3	4	4	3	4	1	3	1	4	4	4	4	4	4	4	4	3	3	3	3	3
10695901846	2	21	5	1	1	7	1	7	3	7	7	1	1	4	7	7	1	3	7	1	7	1	2	5	1	7	4	3	4	4	4	3	4	1	4	1	4	3	4	4	4	4	4	4	1	2	4	4	4
10695906061	2	20	7	8	1	7	1	7	5	7	7	6	1	2	7	6	1	2	6	1	6	7	6	4	2	6	4	4	4	4	4	4	4	1	3	1	4	4	4	4	4	4	4	4	2	3	3	4	4
10695916815	2	26	5	5	1	8	2	6	3	6	7	2	5	5	7	6	1	6	6	1	7	7	7	1	4	7	3	3	4	3	4	3	4	1	4	1	3	3	3	4	4	3	4	4	3	3	3	4	4
10695922651	2	21	7	7	1	8	3	7	4	7	7	3	1	3	7	7	3	3	7	2	7	7	7	5	4	2	1	3	2	3	4	4	4	1	4	1	1	1	4	4	3	3	3	3	2	3	3	3	3
10695927316	2	22	8	1	1	8	2	7	3	7	7	3	1	2	7	7	1	2	6	1	7	7	5	6	2	7	4	4	3	3	4	4	4	1	4	1	4	4	4	4	3	3	4	4	1	3	3	4	3
10695932261	2	21	8	8	1	8	1	7	6	7	7	6	1	2	7	6	1	2	7	1	7	7	7	5	1	7	4	4	4	4	4	3	4	1	4	1	3	3	4	4	3	3	4	3	1	3	1	4	3
10695936759	2	22	8	6	1	8	1	7	3	7	7	2	1	1	7	6	1	1	7	1	7	7	7	2	1	7	4	4	4	4	3	4	3	1	4	1	4	3	4	2	4	4	4	4	3	4	4	4	3
10695940827	2	22	8	8	1	8	1	7	6	7	3	1	7	6	2	1	7	1	7	7	7	7	7	7	2	7	4	4	4	3	4	2	4	1	4	1	4	4	4	4	4	4	4	4	2	4	4	4	4
10698692970	2	21	8	8	1	8	1	7	5	6	6	4	2	2	6	6	3	2	6	2	7	6	5	2	1	7	4	4	4	4	4	4	4	2	4	1	3	4	4	4	4	4	4	4	2	4	3	4	4
10698698595	1	20	7	7	1	8	4	6	5	6	6	4	1	4	6	5	2	2	6	2	5	6	6	6	2	6	4	4	3	3	2	2	4	1	2	3	4	4	4	3	4	4	4	3	2	4	3	4	4
10698703725	2	25	5	7	1	8	6	2	6	2	2	4	6	6	2	6	7	7	2	6	2	2	2	3	6	1	1	2	1	1	1	2	1	4	1	4	1	1	1	1	1	1	1	1	3	1	1	1	1
10698709014	2	22	6	6	1	8	1	7	4	7	7	6	1	3	7	7	1	1	6	1	5	7	7	2	3	7	4	4	4	3	4	4	4	1	3	1	4	4	4	4	4	4	4	4	3	3	3	3	3
10698714032	2	27	6	2	1	8	6	6	2	6	7	4	2	1	7	6	2	1	6	1	6	6	5	2	5	7	4	4	4	4	4	3	3	1	4	2	4	3	3	4	4	4	4	3	4	3	2	3	4
10698730160	2	28	7	7	1	8	1	5	4	6	7	6	2	5	7	6	7	6	6	7	7	6	4	6	4	7	4	4	4	4	3	3	4	1	4	1	4	3	4	4	4	2	3	3	2	2	2	2	3
10698741410	2	24	6	7	1	8	5	6	4	7	6	5	1	4	6	5	1	2	6	1	7	6	7	3	1	7	4	4	4	3	4	4	4	1	3	1	3	3	4	4	4	4	4	4	2	3	3	3	4
10698746928	2	24	7	6	1	8	7	6	5	6	6	5	2	2	7	6	1	1	6	1	6	7	2	6	3	7	4	4	3	3	2	3	3	1	4	1	3	3	3	4	3	4	4	3	1	2	2	2	2
10698751518	2	27	8	8	1	8	2	6	5	5	5	4	1	2	5	5	2	1	6	2	4	6	5	5	2	5	4	4	4	4	3	4	4	1	4	2	3	3	3	4	4	3	4	4	3	3	3	2	3
10698755030	2	26	5	2	1	8	5	6	4	6	5	3	1	4	6	6	4	2	6	2	4	6	6	4	2	6	4	3	4	3	4	3	4	1	3	2	3	3	3	4	4	3	4	4	3	3	4	3	4
10698758866	2	30	7	7	1	8	7	7	6	7	7	5	1	2	7	7	1	1	7	1	5	7	7	4	4	7	4	3	4	3	4	4	3	1	4	1	3	2	3	3	4	3	4	4	3	3	3	3	4
10698762714	2	22	6	6	1	8	2	6	3	6	6	4	4	4	7	5	3	1	5	3	6	6	6	4	4	5	4	3	3	3	3	3	3	1	3	1	3	3	2	3	3	3	4	3	2	2	3	3	4
10698767476	1	24	8	8	1	8	4	7	5	7	7	4	1	2	7	7	1	1	7	1	7	7	7	3	5	7	4	4	4	4	4	4	1	4	1	4	4	4	4	4	4	4	4	4	3	4	4	3	4
10698772004	2	24	8	8	1	8	1	7	6	7	5	3	2	2	7	7	1	2	6	1	2	7	7	7	2	7	4	4	4	3	4	2	4	1	4	1	3	2	4	3	4	3	4	3	3	2	2	3	4
10698774841	2	21	7	6	1	8	3	6	3	6	5	4	2	4	7	4	3	2	6	2	6	6	7	6	2	7	4	3	4	3	4	3	4	1	4	1	3	3	4	3	3	3	4	3	2	3	4	3	4
10698778427	2	22	7	7	1	8	1	4	3	6	5	4	1	2	4	6	1	1	3	2	3	5	3	3	3	6	4	3	2	4	3	4	3	1	4	1	4	3	3	3	3	3	4	3	4	3	3	2	3
10698783368	2	20	8	7	1	8	2	7	2	7	7	2	1	1	7	5	3	1	7	1	6	7	7	4	3	7	4	4	4	4	4	4	3	2	4	1	4	4	4	4	3	4	4	3	3	4	4	3	3
10698787419	2	25	8	8	1	8	2	7	4	7	7	6	3	2	7	4	1	1	5	2	7	6	6	4	1	7	4	4	3	4	3	4	4	1	3	1	4	3	3	4	4	3	4	4	3	4	3	4	3
10698790470	2	26	6	6	1	8	5	4	4	5	4	4	5	2	4	5	4	3	4	2	3	4	4	3	2	6	4	3	3	3	3	4	3	1	3	1	3	3	3	3	2	3	3	4	3	3	3	3	3
10698793973	2	26	7	7	1	8	3	7	5	6	6	5	2	6	6	5	2	4	6	2	5	6	6	4	4	6	4	4	4	4	2	3	4	1	3	1	3	2	4	4	4	3	4	3	3	3	3	4	4
10698797731	2	25	8	8	1	8	5	4	2	6	5	5	2	5	6	4	5	4	4	2	5	3	4	3	2	6	2	3	4	4	3	3	3	4	4	3	4		3	3	4	3	3	4	3	4	3	4	3
10698801223	2	26	5	5	1	8	6	6	6	7	6	7	1	2	7	5	2	6	6	2	6	5	6	7	2	7	4	3	4	3	4	3	3	1	3	1	3	3	3	4	3		4	3	2	4	4	4	3
10698804694	2	21	8	2	1	8	1	7	5	6	7	4	1	2	7	6	1	1	7	1	7	7	6	3	2	7	4	4	4	4	4	3	4	1	4	1	4	4	4	4	4	3	4	4	3	4	3	4	4
10698809984	2	23	7	5	1	8	2	7	4	6	7	3	1	2	7	6	1	1	7	2	7	7	7	5	1	6	4	4	4	4	3	4	4	1	3	1	3	4	3	4	4	4	4	4	3	4	3	4	4
10698817530	2	22	7	5	1	9	6	7	3	6	5	4	6	2	7	6	2	2	6	1	7	6	5	4	2	7	4	4	3	4	4	2	4	1	4	1	4	3	4	4	3	3	4	3	2	2	3	3	4
10698821512	2	22	6	5	1	9	4	3	4	3	6	4	1	3	3	2	3	2	3	3	2	4	3	2	1	4	1	2	3	3	3	3	2	1	3	1	3	3	2	3	2	2	3	3	2	2	2	3	3
10698826102	2	21	6	1	1	9	2	7	3	7	7	3	1	1	7	6	1	1	7	1	2	1	7	3	1	7	4	4	3	4	4	3	4	1	4	1	4	4	4	4	4	4	4	4	2	3	4	4	4
10698829690	2	24	7	6	1	9	4	3	4	4	4	4	2	3	2	4	4	4	4	4	4	4	4	4	4	4	3	3	3	4	4	4	4	2	4	1	3	4	4	3	4	3	4	4	3	3	3	3	4
10698832678	2	23	6	6	1	9	1	7	4	7	6	2	1	3	4	3	1	1	7	1	7	7	7	7	1	7	4	4	4	4	4	4	4	1	4	1	4	4	4	4	4	4	4	4	3	3	3	4	4
10698841713	2	21	5	8	1	9	2	7	4	6	6	3	2	2	7	6	1	1	7	1	7	7	7	2	2	7	4	4	4	4	4	4		1	4	1	4	4	4	4	4	4	4	3	2	3	3	4	4
10698844944	2	24	8	6	1	9	1	7	2	7	6	5	3	2	3	1	1	3	5	1	7	5	5	1	3	7	4	4	4	4	4	3	4	4	4	1	4	3	4	4	4	2	4	3	1	3	2	3	4
10698848192	2	34	5	6	1	9	5	7	2	6	7	4	5	3	6	2	6	2	4	2	5	6	7	5	2	7	4	4	3	4	4	4	4	1	4	1	3	3	4	4	4	2	4	3	2	4	3	4	4
10698852494	2	26	8	6	1	9	3	7	4	7	6	5	3	3	6	4	3	3	6	2	7	6	6	5	2	6	1	4	4	4	3	3	4	1	4	1	4	2	3	3	4	3	4	3	3	3	4	1	4
10698855670	2	25	4	4	1	9	4	5	7	4	6	6	1	1	7	2	2	1	6	1	6	7	7	1	1	7	4	4	4	4	4	4	4	1	4	1	4	4	4	4	4	4	4	4	3	4	4	1	4
10698860062	2	23	6	1	1	9	1	7	1	7	4	5	1	1	1	4	2	1	6	1	7	6	5	7	2	7	4	4	4	4	4	4	3	1	4	1	4	4	3	4	4	4	4	4	2	2	3	4	4
10698864761	2	22	7	7	1	9	1	7	2	6	6	5	1	2	7	6	2	1	7	1	2	7	7	3	2	7	4	4	4	4	4	3	4	1	4	1	4	4	4	4	4	4	4	4	3	3	4	4	4
10698867548	2	23	8	8	1	9	4	6	2	6	7	5	2	3	6	4	2	6	7	5	6	7	6	4	2	6	4	4	4	4	3	4	4	1	4	1	4	4	3	4	2	4	4	4	2	4	3	4	4
10698871047	2	26	6	5	1	9	1	1	3	3	1	2	6	2	7	6	6	4	7	6	4	5	6	4	4	7	4	4	4	4	3	3	4	1	2	2	3	3	3	3	4	4	3	4	3	3	3	3	4
10700950305	2	30	8	8	3	1	1	2	4	1	2	3	7	3	5	3	2	2	1	6	2	2	1	2	7	1	1	1	1	1	1	2	2	2	1	3	1	2	1	1	2	2	2	1	1	1	1	1	1
10700986806	2	21	8	8	3	1	7	6	1	7	1	1	1	1	1	1	1	1	2	2	2	2	2	2	2	2	1	4	1	1	3	3	3	4	3	3	3	4	4	4	4	4	4	3	2	2	3	3	3
10702568091	1	18	1	1	3	1	5	3	5	5	5	3	6	6	5	5	6	3	4	4	3	3	4	5	5	3	4	3	4	3	2	2	2	3	3	1	3	4	3	4	3	2	3	4	4	4	4	3	3
10702585570	2	18	6	6	3	1	1	5	1	6	6	6	1	1	6	6	1	5	5	1	5	5	5	1	1	5	4	4	4	4	4	4	3	1	4	1	4	4	4	4	4	4	4	3	2	4	3	4	4
10702700671	2	18	7	7	3	1	5	6	5	7	4	5	1	1	6	2	3	2	6	1	5	5	7	6	1	6	4	2	4	4	4	1	3	1	4	1	3	2	3	4	4	3	4	1	1	4	2	1	4
10702731853	2	34	7	7	3	1	1	6	4	6	7	4	1	1	7	7	1	2	6	1	6	6	7	1	1	7	4	3	4	3	4	4	3	2	3	3	3	3	2	3	3	3	4	4	3	3	3	2	4
10702942814	2	25	8	1	3	1	1	7	3	7	5	6	1	2	7	7	2	1	7	3	6	7	6	6	2	7	4	3	4	4	4	4	3	2	3	2	4	4	4	4	4	2	4	4	4	4	4	4	4
10702998603	1	18	6	6	3	1	3	4	3	3	4	3	3	4	4	3	3	3	3	3	2	5	6	3	3	5	3	4	4	3	4	3	4	2	3	2	3	4	3	4	3	2	3	3	3	4	4	2	3
10703058565	2	25	8	8	3	1	1	7	3	7	7	2	1	7	7	7	3	1	7	1	7	7	7	2	1	7	4	3	4	4	4	3	3	2	3	2	4	3	4	4	4	4	4	4	4	4	4	4	4
10705368133	2	44	6	8	3	1	4	6	1	7	7	5	1	4	7	7	2	3	7	1	6	7	4	3	2	7	4	4	3	4	3	4	3	1	4	1	4	2	4	4	4	4		4	4	4	4	4	4
10705385300	2	18	5	2	3	1	2	1	7	7	3	2	6	3	7	5	4	5	6	1	6	7	5	1	4	6	4	2	4	3	2	3	2	1	4	3	4	3	4	3	4	3	4	2	1	2	2	3	4
10705395455	2	18	7	7	3	1	6	6	6	5	7	6	4	4	5	6	4	2	5	2	4	4	6	6	4	5	4	2	4	4	3	3	3	1	4	2	4	2	3	3	3	4	4	4	3	3	3	3	3
10705405910	1	44	1	1	3	1	4	2	5	4	4	5	6	6		6	7	6	4	6	5	4	3	6	7	3	2	2	1	4	2	2	1	4	2	2	3	2	3	1	1	1	1	2	1	2	2	2	1
10705413903	2	23	8	7	3	1	4	6	2	7	6	1	3	4	5	4	2	4	7	3	4	6	7	5	4	2	4	3	4	4	2	3	4	1	1	3	2	3	3	3	4	4	4	3	3	4	3	3	4
10705420508	2	19	8	8	3	1	5	1	1	5	5	5	1	1	1	1	1	1	5	1	1	5	5	5		4	4	4	3	2	3	3	3	1	3	3	3	3	3	3	3	3	3	4	2	4	4	4	4
10705426531	2	21	7	6	3	1	2	1	6	7	1	6	7	6	1	2	7	2	3	2	6	1	1	6	6	1	1	2	1	1	2	1	4	1	2	4	1	4	2	1	1	1	2	3	1	2	1	1	1
10705433840	2	24	5	6	3	1	4	6	4	3	5	4	3	3	5	5	4	3	4	4	5	6	5	3	2	6	4	3	4	3	2	3	1	2	3	3	2	2	3	4	4	1	3	1	1	3	2	1	4
10705442890	2	23	8	6	3	1	7	4	3	3	1	1	2	3	4	2	5	2	6	2	7	2	6	6	2	6	4	4	4	4	2	4	4	1	4	1	3	3	3	3	3	3	4	4	4	4	4	4	4
10705449848	2	18	8	8	3	1	1	7	4	7	7	1	1	1	7	7	1	1	7	1	7	7	7	7	1	7	1	4	4	4	3	4	4	1	4	1	3	4	4	4	4	4	4	4	4	4	4	4	4
10705456141	2	23	8	6	3	1	3	6	1	7	5	2	1	3	6	6	1	1	6	1	1	6	6	5	1	6	4	3	4	4	3	3	2	1	2	1	3	2	3	3	3	3	4	4	3	4	4	3	4
10705462494	2	18	8	8	3	1	3	1	2	2	2	1	3	2	1	3	3	3	4	4	1	5	6	4	5	3	1	4	3	3	4	2	3	1	4	3	3	3	3	3	3	3	3	4	4	4	4	4	4
10705471249	1	28	7	7	3	1	4	6	6	3	6	2	6	6	7	5	1	1	7	1	1	5	7	7	1	6	4	4	4	3	3	4	4	3	4	4	3	4	3	4	2	4	4	3	3	4	2	3	4
10705478717	2	21	7	7	3	1	4	7	6	7	7	4	1	5	7	7	3	1	6	1	7	4	7	4	2	7	4	4	4	3	4	3	4	1	4	1	4	4	4	4	4	4	4	4	4	4	3	4	4
10705485282	2	18	8	1	3	1	3	7	5	7	1	5	1	7	1	6	1	1	6	4	5	6	6	7	2	6	1	4	4	3	3	4	3	1	2	1	3	3	4	4	3	4	4	3	1	3	4	1	3
10705494221	2	18	7	5	3	1	4	6	5	5	6	4	2	2	7	6	2	1	5	1	2	6	6	5	2	7	4	2	3	3	3	3	2	1	4	2	3	3	3	4	3	4	4	3	2	4	3	3	4
10705523340	2	18	7	3	3	1	4	7	4	7	6	6	2	2	6	7	2	2	7	1	6	6	6	4	1	7	4	4	4	4	4	3	4	1	3	1	4	4	4	4	3	4	4	4	3	4	3	3	4
10705535105	2	25	7	7	3	1	3	7	3	5	7	5	6	2	7	5	5	3	7	2	3	5	7	6	5	3	4	4	4	3	4	4	4	4	3	3	4	4	3	4	4	3	4	3	3	4	3	4	4
10705543766	2	18	7	7	3	1	4	6	1	6	4	3	1	3	7	5	4	1	7	2	6	7	7	4	1	7	4	4	4	3	4	4	4	3	3	4	4	4	4	4	4	4	4	2	3	4	4	3	4
10705551863	2	18	8	8	3	1	3	2	5	2	2	1	7	5	3	6	2	1	7	1	3	6	7	4	2	7	4	4	4	3	4	4	3	1	4	3	3	4	4	4	4	3	4	4	3	4	3	2	4
10705559405	2	26	6	1	3	1	7	7	6	7	7	4	1	4	7	5	6	4	7	4	5	4	7	4	6	7	4	4	4	3	3	4	2	1	4	4	3	2	3	4	3	4	4	3	2	4	4	4	4
10705575719	2	18	7	7	3	1	6	7	5	7	4	2	2	2	7	6	2	1	6	1	7	7	7	7	1	7	4	1	4	4	4	4	1	1	4	2	4	4	4	4	4	3	4	4	4	4	4	4	4
10705595389	2	29	8	8	3	1	2	5	3	6	6	5	3	5	3	1	1	2	3	4	5	5	6	5	4	5	4	2	3	1	3	4	2	1	4	1	3	3	3	4	2	3	4	3	2	2	3	3	4
10705623465	2	23	7	6	3	1	5	7	7	7	4	4	2	2	7	7	7	2	7	2	7	7	7	2	2	2	4	4	4	1	4	4	1	2	4	1	3	1	3	4	3	3	3	3	1	3	3	4	3
10705632061	2	18	8	8	3	1	1	7	1	7	7	1	1	1	7	1	1	7	7	7	7	7	7	1	1	7	4	4	4	4	4	1	4	1	4	4	4	4	4	4	4	4	4	4	4	4	4	1	4
10705639926	2	21	7	1	3	1	3	6	4	3	5	3	6	5	6	4	5	4	5	6	6	5	3	3	5	5	4	3	2	4	3	4	4	1	3	1	3		2	4	3	3	3	4	4	3	4	3	4
10705651214	2	18	7	5	3	1	6	7	4	5	7	4	5	1	6	6	1	1	7	1	5	6	7	7	1	7	4	3	4	4	3	4	3	1	3	3	3	2	4	4	4	4	1	4	3	4	3	4	4
10705659117	2	18	6	1	3	1	7	7	1	7	7	6	7	5	7	6	1	1	6	1	4	6	6	5	2	6	3	4	3	4	4	4	3	2	4	3	3	3	3	3	3	3	4	2	3	4	4	1	4
10705668372	2	24	6	6	3	1	3	1	4	4	6	3	3	4	5	3	4	2	5	1	3	4	3	5	3	4	3	1	3	3	1	2	4	1	4	1	4	3	2	4	3	2	3	3	2	3	2	3	3
10705677080	2	18	8	5	3	1	7	7	6	7	7	6	5	5	7	6	1	5	7	1	7	6	7	5	2	7	4	4	4	4	4	4	4	2	3	3	4	3	4	4	4	4	4	4	1	4	4	4	4
10705684792	2	24	6	6	3	1	5	6	5	7	7	4	6	5	7	3	3	2	7	4	7	5	3	5	2	7	4	1	4	3	3	3	3	1	4	1	3	2	3	4	4	4	3	4	1	3	3	4	4
10705693864	2	18	7	7	3	1	5	7	4	6	5	4	5	4	7	5	6	2	7	3	5	6	7	4	2	4	4	3	4	3	3	3	4	3	3	2	3	4	3	4	4	4	3	4	4	4	4	4	3
10705701889	2	38	7	1	3	1	6	4	1	5	6	5	6	5	5	2	4	4	5	6	6	5	5	1	1	5	4	3	4	4	3	2	2	1	4	4	3	2	4	4	4	1	4	3	4	3	4	4	4
10705709549	2	22	7	7	3	1	7	7	7	7	7	7	2	7	7	2	2	7	7	7	1	7	7	7	1	7	4	4	4	4	4	4	4	1	4	1	4	4	4	4	4	4	4	4	4	4	4	4	4
10705718403	2	18	7	7	3	1	1	1	1	7	1	7	7	1	7	1	1	7	7	1	1	7	7	7	7	7	4	4	4	4	4	4	1	1	4	4	1	4	4	4	4	4	4	1	1	4	4	1	4
10705727363	2	30	6	6	3	1	7	7	7	7	7	7	6	6	7	7	7	7	7	7	7	7	7	7	7	7	4	4	4	4	4	3	4	4	4	4	4	4	4	4	4	4	4	4	4	4	4	4	4
10705733106	2	18	8	7	3	1	1	6	5	7	7	5	1	1	7	6	1	1	7	1	7	7	7	1	1	7	4	2	3	2	2	4	3	1	4	1	2	4	4	4	4	4	4	4	1	3	4	3	3
10705739161	2	18	6	5	3	1	4	6	2	6	7	4	4	4	7	5	2	7	5	4	4	6	7	7	4	4	4	2	4	3	2	4	2	1	4	1	4	4	3	4	4	3	3	2	2	1	2	4	4
10705582734	2	28	7	1	3	2	1	7	7	7	7	1	7	7	7	4	1	7	7	7	4	7	7	7	1	7	4	4	4	4	1	4	1	4	1	1	2	4	2	4	4	4	4	4	1	4	1	3	4
10705590433	2	19	8	8	3	2	5	7	3	7	7	4	1	3	7	7	6	5	7	3	6	7	7	5	2	7	4	4	3	4	4	3	4	2	4	2	4	3	4	4	4	4	4	4	3	4	3	2	4
10705599218	2	18	5	6	3	2	7	1	6	4	4	6	1	6	6	7	7	7	7	5	4	5	6	4	5	5	4	4	4	3	2	3	4	2	4	1	2	2	4	4	4	3	4	3	3	2	4	1	4
10705606934	2	18	6	1	3	2	7	7	1	7	7	1	1	7	7	7	1	1	7	1	7	7	7	7	1	7	4	4	4	4	4	3	3	3	4	4	3	4	4	4	4	4	4	4	3	2	4	3	4
10705613537	2	25	6	6	3	2	7	7	6	7	7	6	1	6	7	5	1	1	6	1	6	7	7	1	1	7	4	3	4	4	3	2	4	1	4	1	4	3	4	4	4	4	4	4	4	3	3	1	4
10705622851	2	39	7	7	3	2	3	7	2	7	7	6	6	7	7	6	4	1	7	6	7	7	7	6	1	7	4	4	4	2	3	4	4	2	4	3	4	3	3	4	2	1	4	4	4	4	4	4	1
10705630894	2	32	7	7	3	2	6	7	5	7	6	4	1	4	5	4	1	2	6	1	5	7	5	4	1	5	4	3	4	4	2	3	3	1	4	1	3	1	3	4	4	4	4	3	3	4	4	4	4
10705638485	2	18	8	8	3	2	2	4	3	5	6	3	5	4	6	4	3	4	5	4	5	6	6	3	4	7	4	4	4	3	4	3	3	1	3	3	4	3	3	3	4	3	3	4	2	4	2	3	3
10705648878	2	31	8	8	3	2	1	1	6	7	7	3	1	4	7	7	4	1	7	1	7	7	7	1	1	7	4	4	3	4	4	4	4	1	3	1	1	4	3	4	4	4	4	4	3	4	4	4	4
10705656466	2	26	8	8	3	2	7	7	5	7	6	7	4	7	5	1	1	5	7	1	3	6	7	7	6	7	4	4	4	3	3	3	4	4	4	1	4	3	3	4	4	4	4	4	3	4	3	4	4
10705663342	2	19	6	6	3	2	7	4	5	7	7	5	1	7	7	4	5	7	7	7	1	7	7	1	1	7	4	4	4	4	4	4	4	1	4	2	3	4	4	4	4	4	4	4	3	4	3	3	4
10705670489	2	33	1	8	3	2	2	4	1	3	7	1	1	2	5	3	1	1	4	1	4	5	4	7	7	6	4	4	3	4	4	3	3	2	3	2	4	3	2	4	3	4	4	3	2	2	3	4	3
10705678876	2	30	8	8	3	2	7	7	7	7	4	5	1	4	7	3	1	4	3	5	3	4	7	1	4	6	4	2	3	3	4	3	4	3	4	2	4	4	4	4	3	4	3	4	3	2	3	4	4
10705689277	2	26	6	5	3	2	7	7	7	7	7	6	6	5	4	4	3	7	7	5	1	7	7	1	5	4	4	4	4	3	4	3	2	4	1	1	3	1	4	4	4	4	3	4	2	1	4	4	4
10705700292	2	18	5	5	3	2	7	1	6	1	5	4	2	4	6	3	6	7	3	6	6	5	2	1	6	1	2	1	3	2	4	2	1	2	3	2	2	2	3	3	3	2	3	4	3	3	3	2	1
10705707731	2	22	7	7	3	2	1	7	7	7	7	7	1	1	7	7	1	1	7	1	7	7	7	7	1	7	4	4	4	4	4	4	4	1	1	1	4	4	4	4	4	4	4	4	1	4	1	4	4
10705715909	2	25	7	7	3	2	2	2	2	7	3	2	1	2	1	5	3	2	2	2	2	7	7	1	2	7	1	1	4	4	2	3	1	2	1	4	4	3	4	4	4	4	4	4	1	4	4	1	4
10705724804	2	23	6	7	3	2	7	1	1	1	1	1	7	6	1	1	7	7	1	7	1	1	3	5	6	1	1	1	1	1	1	1	1	4	1	4	1	1	1	1	1	1	1	1	4	2	2	1	1
10705732519	2	22	6	8	3	2	1	7	1	6	7	5	1	1	7	5	3	2	7	2	7	7	7	6	1	7	4	4	4	4	4	4	3	1	4	3	3	3	3	4	4	3	4	4	3	4	4	3	4
10705739332	1	18	8	8	3	2	6	6	3	6	6	4	1	3	7	3	4	1	7	2	5	7	6	4	1	6	4	3	4	3	3	3	4	2	3	2	3	3	3	4	3	3	3	3	2	3	3	4	4
10705748456	2	19	8	8	3	2	2	6	2	7	7	2	1	6	6	7	1	6	7	1	6	7	7	6	2	7	4	3	4	3	3	4	4	1	4	1	3	2	3	1	1	4	4	4	4	4	3	4	4
10705761416	2	19	5	1	3	2	2	5	5	5	3	4	5	4	6	6	5	6	5	6	6	7	5	6	6	5	3	2	3	2	4	3	3	4	3	2	3	3	4	4	3	3	4	2	2	3	2	3	4
10705768227	2	38	7	7	3	2	7	7	7	7	1	1	1	7	7	7	7	7	7	5	5	6	7	5	7	7	3	4	4	3	4	4	4	1	4	3	4	1	1	4	1	4	4	2	3	4	4	4	4
10705775813	2	48	8	1	3	2	7	1	7	1	1	6	2	6	1	1	6	3	1	6	1	2	1	2	3	1	3	3	2	1	1	2	2	4	1	2	1	4	1	1	1	2	1	2	3	3	3	4	1
10705789221	2	21	7	5	3	2	1	7	1	7	6	4	1	1	7	6	4	1	7	1	6	7	7	2	4	6	4	3	4	4	3	3	4	2	4	2	4	3	4	4	4	4	4	3	2	2	2	3	4
10705807180	2	20	8	8	3	2	2	2	5	3	6	4	2	5	2	5	2	5	2	4	5	3	3	2	2	2	2	3	2	3	2	2	3	2	2	2	2	3	2	3	3	2	2	3	2	3	2	3	3
10705814799	2	42	6	1	3	2	5	6	4	7	6	4	1	1	6	6	1	1	6	1	7	6	7	2	1	6	4	4	4	4	4	4	3	1	3	1	4	1	4	4	4	1	4	4	3	4	4	4	4
10705824597	2	20	7	7	3	2	7	7	6	7	6	4	2	1	5	2	5	2	4	2	4	4	5	4	2	5	4	3	4	3	3	3	2	2	3	2	3	3	3	4	3	3	4	4	3	4	3	3	4
10705832112	2	23	6	5	3	2	6	5	2	1	7	3	6	7	5	2	6	2	6	6	5	7	7	2	6	7	2	4	3	1	4	3	4	1	2	3	4	1	4	3	4	4	3	4	3	3	4	2	4
10705874848	2	18	7	7	3	2	2	6	4	6	6	4	1	2	7	5	2	6	6	2	4	7	6	4	3	6	3	3	3	2	4	3	3	2	3	3	2	3	3	4	3	3	3	3	2	3	3	2	4
10705880983	2	22	8	8	3	2	2	2	4	2	2	4	5	5	4	4	3	2	3	2	2	2	2	6	5	1	2	1	2	2	2	3	1	4	2	3	2	1	2	2	3	3	2	3	3	3	2	3	2
10705889037	1	18	8	8	3	2	5	7	4	6	7	4	1	2	6	4	4	1	4	1	4	4	6	6	1	6	4	3	4	4	2	2	2	1	4	1	3	3	4	4	4	3	4	4	3	2	3	2	4
10705898860	2	18	7	6	3	2	4	7	4	6	7	4	2	4	7	5	1	1	7	1	7	7	6	5	4	7	4	3	4	3	2	3	4	2	3	3	3	3	3	4	4	1	2	1	2	2	1	2	1
10705923874	2	21	6	7	3	2	2	6	4	6	7	4	2	2	6	6	1	7	6	3	6	4	6	6	4	6	4	2	4	4	2	2	3	2	3	1	3	2	2	4	3	4	4	3	3	3	3	2	3
10705934368	2	24	8	7	3	2	5	6	4	5	6	4	5	3	5	4	4	2	4	4	5	5	6	2	4	4	4	3	3	3	3	4	3	2	2	2	3	3	3	4	3	3	3	3	3	3	3	4	3
10705941748	2	45	6	6	3	2	5	4	4	4	5	5	5	2	5	5	2	5	6	2	6	5	6	5	6	5	2	3	3	3	3	3	3	2	3	1	3	3	4	4	3	2	3	3	3	3	1	3	3
10705949008	2	29	6	6	3	2	7	1	4	1	1	1	7	7	2	2	1	6	1	7	3	1	1	1	7	2	1	1	1	1	1	1	1	2	2	2	2	2	2	1	1	1	1	2	1	1	1	1	1
10705957284	2	21	6	6	3	2	3	5	4	5	6	4	4	4	7	5	5	5	6	3	4	5	5	6	3	6	4	4	3	3	3	3	4	2	4	2	4	3	3	3	3	3	3	3	2	3	3	3	3
10705965376	2	25	6	7	3	2	1	1	7	1	1	6	6	1	1	7	1	1	1	6	1	1	1	1	4	1	3	1	1	1	1	1	1	1	1	1	1	1	1	4	2	4	1	1	1	4	1	1	1
10705973987	2	22	6	5	3	2	5	6	4	6	5	5	4	3	7	4	5	3	6	2	5	6	7	6	4	6	4	3	3	4	3	4	4	2	4	1	2	3	3	4	1	4	3	3	2	3	2	3	4
10705980788	2	36	1	6	3	2	1	7	1	7	7	4	1	1	7	7	1	1	7	1	7	7	7	4	4	7	4	4	4	4	4	4	4	2	4	3	3	4	4	4	4	4	4	4	3	4	4	4	4
10705987241	1	19	8	8	3	2	5	5	3	6	6	4	1	3	7	6	1	2	6	2	1	6	6	4	1	6	4	3	4	3	4	2	2	1	4	1	3	3	3	3	3	3	3	3	2	4	3	1	3
10705993590	2	27	7	1	3	2	4	5	4	5	5	3	2	4	6	6	3	4	6	4	4	5	5	4	2	4	3	3	4	4	4	4	3	2	4	3	4	2	3	4	4	3	4	3	2	2	4	2	3
10705999016	2	18	6	7	3	2	3	5	4	5	5	5	3	4	6	3	2	2	5	2	4	5	3	4	4	4	4	2	3	3	2	3	3	1	3	2	3	2	3	4	3	3	3	3	2	3	3	3	3
10706005364	2	18	6	6	3	2	1	1	2	6	2	3	6	1	1	2	2	3	6	2	2	7	2	6	2	1	1	1	2	2	1	3	1	4	1	4	2	2	1	1	2	1	1	1	3	1	1	1	2
10706015004	2	22	4	5	3	2	1	7	2	7	7	4	1	1	5	4	1	1	7	1	6	7	7	7	1	7	4	4	4	4	2	3	4	1	3	2	4	2	3	4	4	3	4	4	2	3	3	4	4
10706021210	2	20	8	8	3	2	3	5	1	2	1	2	6	1	7	7	1	3	1	1	4	5	7	5	1	5	1	4	4	1	4	4	2	4	4	4	3	4	3	4	4	3	1	1	2	3	4	1	1
10706027076	2	20	8	8	3	2	1	7	4	7	7	3	4	5	7	4	6	6	6	4	4	4	7	4	1	5	4	4	4	3	3	4	3	1	3	3	3	2	4	4	3	4	4	3	2	4	4	3	4
10706033519	2	18	6	6	3	2	4	6	4	3	5	5	4	4	2	4	6	4	5	2	4	5	6	3	4	6	4	3	2	3	4	3	3	3	3	4	3	3	4	4	3	3	3	3	4	3	4	4	4
10705583402	2	20	7	7	3	3	3	3	3	4	4	5	4	4	4	5	3	3	5	2	4	5	5	3	2	4	4	3	3	3	3	3	3	2	3	2	3	3	3	3	3	4	3	4	2	4	4	2	4
10705609573	2	22	6	1	3	3	7	7	7	7	7	4	7	7	7	7	4	4	4	1	3	4	7	4	1	7	3	4	4	4	4	4	4	2	4	2	4	4	4	2	3	4	4	2	2	3	2	4	4
10705631571	2	18	7	6	3	3	5	5	1	5	5	1	1	1	1	5	1	1	5	5	1	5	5	1	1	5	4	4	4	1	4	4	1	1	4	1	4	4	1	4	4	4	4	1	4	1	1	1	4
10705657275	2	19	8	4	3	3	3	7	4	7	7	5	1	5	7	7	1	1	7	1	7	7	7	2	1	7	4	4	4	4	4	4	4	1	4	4	4	4	4	4	4	4	4	4	4	4	4	4	4
10705675178	1	31	8	8	3	3	5	7	3	7	7	5	2	5	7	4	1	1	7	1	4	7	7	4	1	7	4	4	4	4	4	4	4	1	4	3	4	3	3	4	4	4	4	4	4	4	4	4	4
10705691730	2	25	8	8	3	3	1	7	1	7	7	4	1	1	7	5	2	1	7	1	7	7	7	1	1	7	4	4	4	4	4	4	4	1	4	2	4	3	4	4	4	4	4	4	3	4	4	1	4
10705709021	1	22	8	5	3	3	3	6	3	6	7	3	5	2	6	6	4	2	7	2	6	5	7	2	1	7	1	3	4	4	2	4	4	1	4	3	4	2	4	4	4	4	4	4	3	3	4	4	4
10705730111	2	22	8	6	3	3	5	7	6	7	7	6	7	6	7	6	6	7	7	7	6	7	6	7	6	7	4	3	4	4	4	3	4	4	3	4	3	4	4	4	4	4	4	4	4	4	4	3	4
10705745626	2	30	7	7	3	3	7	7	6	7	7	5	6	7	7	5	7	7	7	2	4	7	6	4	1	7	4	4	3	4	3	4	4	2	4	3	4	4	3	4	4	3	4	4	3	4	4	4	4
10705765438	2	21	6	5	3	3	3	3	1	3	3	2	4	3	7	3	1	1	7	3	4	3	5	3	5	3	2	3	2	2	1	3	1	2	2	3	2	3	2	4	4	3	4	4	3	4	3	1	4
10705787423	2	19	7	6	3	3	1	7	1	7	1	2	1	2	6	6	1	5	6	1	2	5	1	2	1	7	4	4	3	3	2	4	4	1	3	3	2	2	3	3	3	4	3	3	2	4	3	4	4
10705805741	1	36	8	7	3	3	6	7	5	6	7	5	5	1	7	6	5	6	7	7	7	7	6	6	5	7	4	4	4	3	4	3	4	1	4	2	4	4	4	4	4	4	4	3	3	3	3	4	4
10705818754	2	18	6	6	3	3	4	2	1	3	1	2	1	2	1	4	2	1	2	3	1	1	2	2	5	1	2	1	2	3	1	2	2	3	2	3	2	2	1	1	3	2	1	1	3	1	1	1	1
10705832826	2	19	5	1	3	3	1	7	6	7	7	6	1	7	7	4	7	7	7	1	7	7	6	5	1	7	4	4	4	4	4	4	3	1	4	3	4	4	4	4	4	4	4	4	2	4	4	4	4
10705889877	2	35	7	1	3	3	5	7	6	7	7	5	1	5	5	7	1	5	4	5	5	4	6	3	3	5	3	4	3	3	3	3	3	2	2	2	2	3	2	2	2	3	3	2	2	3	2	3	2
10705905514	2	20	7	7	3	3	1	7	1	7	7	7	7	7	7	7	7	7	7	1	7	7	7	1	7	7	4	4	4	4	4	4	4	4	4	4	4	4	4	4	4	4	4	4	4	4	4	4	4
10705920523	2	21	7	7	3	3	7	7	2	7	7	4	1	3	7	4	4	6	7	1	4	7	5	5	1	7	4	4	4	4	3	2	3	1	4	2	4	3	3	4	4	4	4	3	4	4	3	1	4
10705937504	2	20	8	7	3	3	1	7	4	7	7	4	1	1	7	7	1	1	7	1	7	7	7	7	1	7	4	4	4	4	4	4	4	1	4	1	4	3	4	4	4	4	4	4	4	4	3	4	4
10705952283	2	20	7	7	3	4	7	7	3	7	7	1	7	7	7	7	1	1	7	1	7	7	7	7	7	7	4	4	4	4	4	4	4	1	4	4	4	4	4	4	4	4	4	4	2	3	3	1	4
10705968065	2	20	7	5	3	3	7	5	2	7	7	4	2	4	6	6	3	1	7	5	4	7	7	7	4	7	4	3	4	3	4	4	4	2	4	3	4	4	4	4	4	3	4	4	2	3	3	4	4
10705981171	2	22	7	7	3	3	3	5	3	4	2	4	2	5	3	4	2	5	2	4	3	5	2	4	2	4	3	2	2	4	2	2	3	4	2	2	2	3	2	3	3	2	3	2	3	2	2	2	3
10705994352	2	22	6	5	3	3	4	7	2	7	7	6	6	4	7	4	6	5	7	3	3	4	4	4	4	4	3	3	3	3	4	3	4	1	4	3	3	3	4	4	4	4	4	4	4	4	4	4	4
10706004477	2	18	7	7	3	3	5	6	2	6	7	4	5	1	7	7	6	2	4	1	7	6	7	4	1	7	1	1	1	1	1	2	1	4	1	3	2	1	2	1	1	2	1	1	2	1	1	2	1
10706016592	2	32	6	6	3	3	2	1	2	1	1	3	1	2	1	2	2	1	1	2	1	2	1	2	3	1	1	1	1	2	1	2	1	3	3	2	1	2	3	1	1	1	1	1	3	1	1	2	1
10706028785	2	45	7	6	3	3	5	4	4	6	7	4	3	5	6	6	1	5	7	6	6	6	7	4	1	7	4	3	4	4	4	4	4	2	4	3	4	4	2	3	4	4	4	4	3	4	4	3	4
10706040362	1	19	8	1	3	3	5	7	4	7	7	4	1	6	6	6	1	1	6	4	7	5	7	2	1	7	4	4	4	4	4	4	3	2	3	4	3	3	3	4	4	4	4	4	4	4	4	1	4
10706052814	1	26	7	7	3	3	6	6	3	7	7	3	2	2	5	3	3	2	6	2	3	5	6	6	2	5	4	2	2	3	2	3	2	2	4	3	2	2	3	3	2	3	3	3	3	4	3	3	4
10706063864	2	18	7	5	3	3	3	4	4	2	6	4	5	7	7	6	5	3	4	5	4	7	7	6	5	7	2	2	3	2	3	2	2	4	3	3	2	4	3	3	4	3	4	2	3	4	3	2	4
10706076366	2	19	5	5	3	3	3	7	2	7	7	6	1	5	7	2	2	1	7	1	7	7	7	5	3	7	4	4	4	4	4	4	4	1	4	2	4	4	4	4	4	3	4	3	2	3	4	1	4
10706087266	1	21	7	7	3	3	1	7	1	7	7	7	1	7	7	7	7	1	7	1	7	7	7	1	1	7	4	4	4	4	4	4	4	1	4	1	4	4	1	4	4	4	4	4	4	4	4	4	4
10706096893	2	19	8	7	3	3	6	5	4	6	4	5	3	5	5	6	5	6	4	4	4	5	4	5	3	5	3	3	3	3	2	3	3	3	4	4	3	2	4	2	3	3	3	3	2	3	4	3	3
10705807532	2	22	7	7	3	5	3	5	4	3	2	5	3	5	6	3	5	4	5	6	5	4	6	4	1	2	4	4	3	4	3	4	4	1	4	1	3	4	4	3	3	4	4	3	3	3	3	4	4
10705821977	1	27	6	6	3	4	4	6	2	5	3	3	6	6	5	5	1	2	4	6	7	4	1	1	7	7	1	3	1	3	1	4	1	3	4	1	3	3	1	3	1	1	4	2	3	1	3	4	1
10705829373	2	20	8	5	3	4	1	6	4	5	6	4	1	5	7	7	5	2	6	1	4	6	7	6	1	7	4	4	2	3	4	4	3	2	4	2	3	3	4	4	4	4	4	4	4	3	3	3	4
10705859280	2	30	8	8	3	4	1	7	1	7	5	3	1	1	7	7	1	2	6	1	6	7	4	1	2	6	3	3	2	4	4	3	4	1	2	2	2	3	3	4	4	4	4	4	2	4	3	4	4
10705865619	2	20	6	5	3	4	4	7	7	7	7	5	1	1	7	7	1	1	7	1	7	7	7	3	1	7	4	4	4	3	3	4	4	4	4	4	4	3	4	4	4	3	3	4	4	3	3	4	4
10705874190	2	19	7	1	3	4	1	7	5	7	7	3	5	7	7	4	3	3	7	5	3	7	7	1	4	7	4	4	4	4	3	4	4	2	4	2	4	4	3	4	4	4	3	4	4	3	4	2	4
10705880940	2	25	8	8	3	4	6	5	7	4	4	6	6	6	5	6	3	5	4	4	5	7	4	6	7	5	1	3	2	1	2	3	1	2	1	2	3	1	1	1	1	1	1	3	3	1	1	1	1
10705894980	2	23	6	6	3	4	1	7	3	7	7	7	1	4	7	7	4	1	7	1	7	7	7	1	3	1	4	3	4	3	4	4	4	1	3	1	4	3	3	4	4	3	4	2	1	4	3	4	4
10705903489	2	44	7	8	3	4	6	7	5	5	6	2	6	3	3	3	5	2	6	2	6	6	7	2	5	7	4	2	4	4	4	2	3	1	1	3	4	3	2	4	1	3	3	4	3	3	3	3	4
10705914778	2	20	6	6	3	4	2	5	4	5	5	4	4	2	4	5	1	1	4	3	4	4	5	6	2	7	3	3	3	3	3	3	3	2	3	2	3	3	3	3	3	3	4	3	2	3	3	1	3
10705922565	1	23	7	7	3	4	6	7	3	3	6	2	6	4	6	6	5	6	5	3	6	6	7	4	2	5	4	4	2	4	3	3	4	4	3	4	3	4	3	2	4	3	3	3	4	4	3	2	2
10705934326	2	30	1	1	3	4	4	5	4	6	6	5	5	4	4	5	3	3	4	2	6	4	7	7	1	7	4	4	4	4	4	2	4	3	3	2	4	3	4	4	4	3	3	3	3	3	3	2	4
10705941399	2	35	7	7	3	4	1	7	4	7	7	4	1	2	7	7	1	2	7	6	7	7	7	4	1	7	4	4	4	4	3	3	4	1	4	1	4	3	4	4	4	4	4	3	2	4	3	4	1
10705948716	1	19	8	1	3	4	6	7	6	6	7	5	7	6	7	6	6	6	6	6	6	7	7	6	5	5	4	3	4	4	3	4	4	2	4	3	4	3	4	4	3	3	4	4	3	3	4	3	4
10705954603	1	20	7	5	3	4	3	6	3	4	5	6	3	5	6	6	3	2	4	2	3	6	3	2	4	2	4	2	4	3	2	3	4	1	3	1	3	3	3	4	2	4	3	3	2	3	2	4	3
10705963587	2	19	7	6	3	4	4	7	6	7	7	5	7	5	7	6	4	1	7	1	7	6	7	4	4	7	4	4	4	4	4	4	4	1	3	3	4	4	4	4	4	4	4	3	2	3	3	4	4
10705970381	2	19	8	8	3	4	1	7	7	6	7	5	7	1	7	7	1	1	7	1	7	6	6	7	6	7	4	4	4	4	4	4	4	1	4	1	4	1	4	4	4	4	4	4	4	3	3	3	4
10705977336	1	23	8	8	3	4	1	7	1	7	7	7	7	7	7	4	1	1	7		1	4	7	7	1	7	4	3	4	3	4	4	3	2	4	3	4	2	3	4	4	3	4	4	4	4	4	4	3
10705983530	2	20	7	8	3	4	4	1	3	2	4	4	1	4	4	4	4	4	4	4	4	4	4	4	4	4	1	2	3	2	1	1	1	4	1	4	1	3	1	1	1	3	1	1	2	2	2	1	1
10705989240	2	20	6	6	3	4	4	6	2	5	6	2	2	2	6	3	2	6	6	2	5	5	5	2	2	5	4	4	4	4	1	3	3	1	4	1	4	1	3	4	4	4	4	3	2	3	3	4	4
10705995266	2	19	8	8	3	4	4	6	2	5	6	5	2	2	7	2	3	6	6	1	6	5	6	4	1	6	4	4	4	4	1	3	4	1	4	1	4	1	3	4	4	4	4	4	2	3	3	4	4
10706000751	1	21	7	7	3	4	4	6	4	5	5	4	5	4	7	5	4	4	5	4	5	4	6	5	5	6	4	4	4	4	4	3	4	3	4	3	3	3	4	3	3	3	4	3	3	3	3	3	3
10705920036	2	22	7	6	3	5	5	6	7	6	5	6	7	6	7	4	6	5	6	5	6	5	6	5	6	7	4	3	4	3	4	3	4	4	4	3	4	3	4	3	4	3	4	3	4	3	4	3	4
10705951130	2	19	8	8	3	5	6	7	1	7	7	4	1	2	7	7	1	1	7	1	7	7	7	3	1	7	4	4	4	4	3	4	4	1	4	3	4	4	3	4	4	4	4	3	2	4	3	4	4
10705968754	2	19	6	6	3	5	7	7	6	7	6	6	7	4	7	1	1	1	7	1	7	7	7	7	1	7	1	4	4	1	4	4	4	4	4	1	4	4	4	4	4	4	4	4	4	4	4	4	4
10705980215	2	37	7	1	3	5	2	6	3	6	6	5	5	4	6	6	2	3	7	2	1	5	7	5	1	7	3	4	3	4	4	3	4	2	4	3	4	4	3	3	4	2	3	2	2	3	4	3	4
10705994339	2	23	8	8	3	5	7	7	5	7	7	6	1	3	7	7	1	1	7	1	7	7	7	1	1	7	4	4	4	4	4	3	4	2	4	1	4	4	4	4	4	4	4	4	3	3	4	4	4
10706002830	2	23	8	6	3	5	7	7	4	7	7	2	1	1	7	7	1	1	7	1	7	7	7	1	1	7	4	4	4	4	4	4	4	1	4	1	4	4	4	4	4	4	4	4	2	4	3	4	4
10706012362	2	20	8	8	3	5	7	6	1	6	5	1	2	1	5	5	2	6	6	6	2	5	5	6	5	6	3	4	1	3	1	4	4	1	4	1	1	4	4	3	3	2	3	3	2	2	3	1	3
10706022867	2	21	8	8	3	5	7	7	4	7	7	4	6	7	7	7	3	6	7	6	6	7	7	4	2	7	4	4	4	4	4	4	4	3	4	3	4	4	4	3	3	2	4	4	4	4	4	4	4
10706031495	2	19	7	7	3	5	5	6	5	6	6	7	5	5	7	7	5	5	6	2	2	3	7	7	2	7	4	4	4	4	4	3	4	4	3	4	4	2	3	4	4	2	4	2	3	3	3	2	4
10706040990	2	20	8	7	3	5	6	7	1	7	7	3	6	7	7	6	3	5	5	6	7	7	7	7	5	7	4	3	4	4	3	4	4	2	4	1	3	3	2	3	3	3	3	3	3	4	3	3	3
10706049315	2	35	6	7	3	5	7	7	7	7	7	7	7	1	7	1	7	6	6	6	6	7	7	7	1	7	4	4	4	4	4	4	4	1	4	4	4	4	4	4	4	4	4	4	4	2	2	4	4
10706058905	2	25	7	6	3	5	7	7	1	7	7	1	1	1	7	7	1	1	7	1	7	7	7	1	1	7	4	4	4	4	4	4	4	1	4	1	4	4	4	4	4	4	4	4	1	4	4	4	4
10706067458	2	30	8	5	3	5	5	7	4	6	6	2	6	7	5	6	6	5	7	2	4	5	7	2	3	7	1	4	4	3	4	4	2	4	4	4	4	3	4	3	4	1	4	3	1	3	4	4	3
10706079529	1	20	8	7	3	5	5	7	6	6	7	6	1	5	7	5	1	4	7	1	4	7	6	5	1	7	4	3	4	1	4	4	4	1	4	3	3	4	3	3	4	3	4	3	3	3	3	1	4
10706090149	2	19	5	6	3	5	7	7	1	6	6	4	1	4	7	6	3	1	6	4	7	4	6	2	1	2	4	4	4	4	3	4	4	3	4	2	3	3	4	4	4	3	4	4	4	4	4	2	4
10706098867	2	19	8	7	3	5	1	7	1	7	2	6	1	1	7	7	1	7	7	1	1	7	7	6	1	7	4	4	4	4	4	4	4	1	4	1	4	3	4	4	4	4	4	4	3	4	3	4	4
10706107622	2	37	7	7	3	5	7	7	5	7	7	1	7	7	7	7	1	1	7	1	7	7	7	7	1	7	4	4	4	4	4	4	4	1	4	4	4	1	4	4	4	4	4	4	4	4	4	4	4
10706119498	2	30	7	5	3	5	6	6	5	4	6	6	6	2	6	7	7	5	5	6	4	7	6	5	6	6	4	3	3	4	3	3	4	1	2	2	3	3	3	3	4	3	3	3	4	3	2	3	4
10706128525	2	19	7	7	3	5	6	7	7	6	7	5	6	1	7	6	1	1	6	6	1	4	7	1	1	7	4	4	4	2	4	4	3	1	4	1	2	3	2	4	1	4	4	4	1	1	3	3	4
10706136126	2	23	6	7	3	5	1	7	1	7	6	1	7	4	7	3	1	7	7	7	7	7	7	1	3	7	4	1	4	4	4	1	4	1	4	4	4	4	4	4	4	3	4	3	1	3	2	2	4
10706109713	2	24	8	8	3	5	7	6	6	7	7	5	7	6	7	5	6	5	7	1	1	6	7	6	1	7	4	4	4	4	4	4	4	1	4	3	4	2	4	4	4	3	4	4	4	4	4	3	4
10706122848	2	20	7	6	3	5	1	7	7	7	7	7	1	1	7	1	1	1	7	7	7	7	7	1	1	7	4	4	4	4	1	4	4	1	4	1	4	4	4	4	4	4	4	4	4	4	3	4	4
10706134784	2	19	8	8	3	5	1	7	7	7	7	1	1	7	1	7	7	7	7	1	7	7	7	7	1	7	4	4	4	4	4	4	4	1	4	4	4	1	4	4	4	4	4	4	1	4	4	4	4
10706017066	2	34	7	7	3	6	1	7	2	5	6	3	2	2	6	6	1	2	6	1	7	6	4	3	2	7	3	3	3	4	3	4	3	1	3	2	3	3	3	4	4	4	4	3	3	3	3	3	4
10706022563	1	30	1	1	3	6	4	5	5	4	4	4	4	4	5	4	4	4	5	3	4	4	4	4	2	4	3	3	3	3	3	3	2	1	3	2	3	3	3	1	3	3	3	2	1	3	3	2	2
10706028207	2	23	8	2	3	6	4	6	4	6	7	6	4	4	7	6	1	2	6	4	7	6	3	5	4	7	4	4	3	3	4	4	4	1	4	1	4	4	3	4	4	4	4	3	3	3	3	4	4
10706034448	2	33	8	8	3	6	4	7	7	6	7	3	2	5	7	7	1	2	7	2	7	7	6	6	3	7	4	4	4	4	4	3	3	2	3	2	2	2	3	4	3	1	4	3	3	4	2	1	4
10706040369	2	19	8	8	3	6	3	7	5	4	6	3	5	3	7	5	3	2	6	4	1	6	7	2	4	7	3	4	4	3	4	4	3	2	4	3	3	4	3	3	4	2	3	4	3	3	3	4	4
10706046378	2	30	6	5	3	6	4	6	3	5	6	5	5	3	5	2	5	6	6	6	6	5	5	1	4	6	3	4	4	1	3	3	4	1	4	1	4	4	4	3	3	3	3	3	3	3	3	3	3
10706051366	2	22	7	7	3	6	3	5	3	5	6	4	4	3	5	4	4	4	5	3	5	5	4	3	3	5	4	3	4	3	2	3	3	2	3	2	3	2	3	3	3	2	3	3	3	3	3	3	3
10706057068	2	26	7	7	3	6	5	6	5	5	5	4	5	4	6	4	5	4	4	5	4	4	6	4	2	6	4	4	4	4	4	4	4	2	3	1	3	3	3	4	3	4	4	4	3	3	3	3	3
10706063547	2	23	1	1	3	6	2	6	5	6	4	4	4	3	6	5	5	3	5	3	6	5	6	7	2	6	2	4	4	3	4	3	4	1	4	1	2	2	4	3	4	4	3	3	3	3	3	3	3
10706069749	2	25	7	6	3	6	1	6	4	5	5	4	1	2	7	3	1	2	6	2	4	7	6	5	3	7	4	3	3	4	4	4	3	2	3	1	3	4	3	3	3	4	4	3	1	2	3	3	4
10706075153	2	29	8	5	3	6	3	6	5	6	6	4	2	6	6	5	1	2	6	1	7	4	3	5	2	6	4	4	4	4	4	4	4	1	4	2	3	4	4	3	4	3	4	4	3	3	3	3	4
10706080576	2	23	7	7	3	6	4	7	1	7	6	1	1	1	7	2	2	2	7	1	3	7	7	6	1	7	4	4	4	4	4	3	4	1	4	1	3	4	3	4	4	2	4	3	3	4	3	1	4
10706085882	1	24	8	1	3	6	4	6	5	5	6	6	5	6	5	5	6	6	6	6	5	6	6	5	6	7	4	4	4	3	4	3	3	1	4	2	3	3	3	4	4	4	4	4	3	3	4	3	4
10706090922	2	29	6	1	3	6	6	7	2	7	7	3	2	3	6	7	5	1	7	1	7	7	7	5	1	7	4	4	4	4	4	4	4	1	1	1	4	4	4	4	4	4	4	4	1	2	3	4	4
10706097156	2	25	6	6	3	6	3	6	3	5	3	2	1	2	3	2	1	6	5	3	4	3	6	6	4	4	1	3	4	4	4	3	3	4	4	4	3	1	1	4	4	4	3	2	1	2	3	3	3
10706103065	2	21	6	6	3	6	2	4	3	6	5	6	5	5	6	5	7	6	5	7	5	4	6	4	6	4	4	4	3	4	4	4	4	3	2	4	2	4	3	4	4	3	3	4	3	4	3	3	4
10706108835	2	38	7	1	3	6	2	6	2	7	7	2	2	6	7	7	1	2	7	2	7	6	7	7	1	7	4	4	4	4	3	4	4	2	4	1	4	4	3	4	4	4	4	4	2	3	4	1	4
10706114288	2	22	7	2	3	6	4	6	5	5	5	4	4	5	6	6	6	6	7	6	6	7	7	6	6	6	4	4	4	4	4	3	4	4	4	3	4	2	3	4	3	3	4	2	2	3	3	3	4
10706119684	2	28	5	5	3	6	4	6	3	6	5	6	2	3	6	4	1	2	4	5	6	6	6	7	2	6	4	4	4	4	3	4	4	1	2	1	3	2	4	4	4	4	4	3	1	2	2	4	2
10706128110	2	26	6	6	3	6	4	5	4	6	6	4	1	2	6	6	1	2	6	2	5	7	6	2	2	6	4	4	4	4	4	4	4	2	3	1	4	4	4	3	4	4	4	4	3	3	3	4	4
10706133980	2	25	4	4	3	6	3	7	3	4	5	6	6	5	7	6	2	4	3	5	5	6	6	4	3	5	3	3	4	4	4	3	3	2	3	3	3	4	3	3	4	3	4	3	2	3	3	4	3
10706139576	1	30	8	8	3	6	7	7	5	1	7	1	1	6	7	7	1	1	7	1	4	7	7	6	1	7	4	4	4	4	4	4	4	1	4	4	4	4	4	4	4	4	4	4	3	4	4	4	4
10706061531	2	20	8	8	3	7	4	6	5	6	5	4	1	2	6	4	4	5	6	3	6	6	6	4	4	7	3	3	4	3	2	3	3	1	2	1	3	3	3	3	3	3	4	3	2	4	3	3	3
10706068980	2	20	6	6	3	7	3	6	5	7	6	7	2	6	7	4	2	5	7	6	1	6	7	4	7	7	1	4	4	4	4	4	4	1	4	1	4	3	4	4	4	3	4	3	3	4	4	4	4
10706074899	2	30	8	8	3	7	2	7	2	7	4	3	1	3	7	7	3	3	5	3	2	7	7	3	1	6	4	3	4	4	4	3	3	1	3	1	4	3	4	4	4	3	4	4	2	4	4	4	4
10706080611	2	27	7	6	3	7	2	6	2	6	6	3	2	3	6	7	1	4	7	1	6	6	5	1	1	7	4	3	4	4	4	3	4	1	4	1	4	4	4	4	3	4	4	4	2	4	3	4	4
10706086641	2	32	8	8	3	7	2	5	2	3	3	2	2	4	5	5	3	5	5	4	4	5	6	6	4	4	1	4	4	4	2	2	4	1	4	1	4	1	2	3	3	4	4	3	3	3	3	4	4
10706092353	2	28	8	8	3	7	7	5	4	7	6	4	1	7	7	4	1	1	7	1	7	7	7	1	1	7	4	4	1	4	1	1	4	1	4	1	4	1	4	4	4	4	4	4	2	2	3	4	2
10706099159	2	22	8	8	3	7	2	7	4	7	7	4	2	4	7	6	2	1	6	2	2	6	6	2	1	7	4	3	4	4	3	4	4	1	4	1	3	3	4	3	3	4	4	4	2	4	4	4	4
10706105146	2	26	7	6	3	7	2	6	3	6	7	2	2	2	7	2	2	2	7	2	2	7	6	2	2	7	2	4	4	4	4	3	4	1	4	3	4	4	4	4	4	4	2	4	3	4	3	2	4
10706114521	2	40	8	1	3	7	1	7	3	7	6	6	1	1	7	7	1	1	7	1	7	7	6	1	1	7	4	4	4	4	4	4	4	1	4	1	4	4	4	4	4	4	4	4	3	4	4	4	4
10706128040	2	23	8	8	3	7	2	6	3	6	7	3	1	1	6	6	1	2	7	1	2	6	4	2	1	7	4	1	3	3	2	4	3	1	4	1	3	3	2	2	3	4	4	4	3	4	4	3	4
10706134269	2	27	6	6	3	7	3	7	5	7	7	5	7	6	7	7	5	6	5	2	3	6	7	2	1	7	4	4	4	3	4	4	3	1	4	1	4	4	4	4	4	4	4	3	1	3	3	2	3
10706141782	2	26	6	5	3	7	4	4	5	4	5	3	4	6	3	2	3	2	2	5	5	2	2	5	5	2	2	2	1	1	3	2	2	4	2	3	2	1	1	1	1	2	2	2	3	1	3	2	1
10706156653	2	30	7	5	3	7	5	6	5	6	3	5	6	6	5	3	6	3	6	5	7	6	7	5	6	7	4	4	4	4	4	4	4	2	4	2	4	4	4	4	4	3	4	4	3	3	3	4	4
10706163196	2	26	6	6	3	7	6	6	5	7	5	6	6	7	6	5	5	5	7	3	6	6	6	7	2	6	3	4	3	2	4	3	4	1	3	3	3	3	4	3	3	3	3	3	3	3	2	3	3
10706169234	2	26	6	7	3	7	3	1	1	3	6	1	7	2	7	7	4	5	7	7	2	6	6	3	7	1	2	2	2	1	2	2	4	4	2	4	2	2	2	2	2	2	2	2	4	2	2	3	2
10706174883	1	32	7	6	3	7	4	6	3	7	7	6	7	4	7	7	5	6	7	4	7	7	7	7	7	7	4	4	4	4	4	4	4	1	4	1	4	4	4	4	4	4	4	4	4	3	3	3	4
10706181923	2	20	7	5	3	7	5	5	2	7	5	6	2	4	7	5	2	2	5	4	2	7	3	5	3	6	3	2	4	3	3	4	3	1	3	2	3	4	3	3	4	4	4	3	3	2	3	3	4
10706187976	2	21	8	7	3	7	5	5	4	4	5	3	2	5	7	7	3	6	7	6	7	6	6	6	4	6	4	4	4	3	4	3	4	1	4	1	4	3	4	4	3	4	3	2	2	3	3	3	4
10706199093	2	21	6	6	3	7	4	7	3	7	6	4	4	5	7	5	4	4	6	4	5	6	6	4	4	6	4	3	3	3	3	3	3	2	3	2	3	3	3	3	3	3	3	3	1	3	2	3	3
10706215992	1	29	8	1	3	7	4	3	4	2	1	6	6	5	7	6	2	2	6	1	5	6	7	2	2	6	4	4	4	4	4	3	3	1	2	1	3	4	2	4	3	3	4	3	2	4	4	1	3
10706229206	2	23	8	8	3	7	4	7	6	7	7	4	1	1	7	4	2	2	7	1	7	7	7	7	4	7	4	4	4	4	4	4	4	1	4	2	4	4	4	4	4	4	4	4	3	4	4	4	4
10706234563	2	22	7	1	3	7	1	4	4	6	6	4	3	5	6	6	4	6	6	2	4	3	5	2	2	7	4	3	3	3	4	3	4	2	3	3	2	4	2	4	4	4	4	3	1	2	3	4	4
10706241262	1	30	6	6	3	7	2	6	3	7	4	5	3	6	7	1	5	2	5	6	5	6	4	6	1	7	4	4	4	3	3	2	4	1	3	4	4	3	1	2	3	2	4	2	1	3	2	3	4
10706247211	2	21	6	6	3	7	4	4	7	5	7	5	5	5	7	5	5	5	5	1	5	5	7	3	1	7	4	4	4	4	4	2	4	1	4	1	4	3	3	4	4	4	4	3	3	3	3	4	3
10706253097	2	20	5	5	3	7	4	7	3	7	6	7	1	3	6	5	5	2	6	5	7	4	5	2	5	7	4	2	4	3	2	3	4	3	2	2	3	2	3	4	3	3	3	3	2	4	4	3	4
10706258688	2	27	8	8	3	7	1	2	5	4	4	2	2	2	2	7	7	6	6	5	5	4	4	7	7	7	1	3	4	1	4	4	1	1	2	2	4	4	1	1	2	1	2	3	4	2	1	2	1
10706263973	2	23	6	6	3	7	4	5	6	6	5	4	5	5	7	4	4	5	6	6	4	5	7	7	5	7	4	4	4	3	3	3	3	3	3	3	3	3	4	4	4	3	4	3	4	3	3	4	4
10706268814	2	42	7	6	3	7	3	6	5	1	7	4	1	4	6	4	4	4	3	3	6	5	3	5	3	6	2	3	3	3	4	3	2	4	3	2	3	4	4	4	4	3	3	2	3	4	3	4	4
10706274731	2	27	1	6	3	7	5	2	6	5	4	3	1	4	7	5	3	1	7	1	5	4	6	5	1	6	4	3	4	3	4	3	3	1	3	1	4	3	3	3	3	4	3	4	2	3	3	3	4
10706280736	2	20	7	6	3	7	4	7	5	7	7	4	1	7	7	7	5	5	7	1	7	7	7	6	5	7	4	2	4	4	4	4	4	1	3	2	2	3	3	4	3	3	3	3	2	3	2	2	4
10706286350	2	29	7	7	3	7	5	7	5	5	5	4	7	5	7	6	4	6	6	3	5	5	7	6	6	6	3	4	4	3	3	3	3	1	4	2	3	4	4	4	3	2	4	1	3	3	4	4	4
10706291385	1	29	6	6	3	7	5	6	4	5	6	5	4	4	6	5	5	3	6	4	6	5	5	6	6	6	4	4	3	4	3	3	3	1	2	4	4	3	2	4	3	4	4	3	3	3	3	3	4
10706147940	2	32	7	6	3	8	5	7	4	7	7	5	7	7	7	5	2	1	7	1	4	5	7	7	1	7	4	4	4	4	4	4	4	4	4	3	4	4	4	4	4	4	4	4	3	4	4	4	4
10706160971	2	23	8	8	3	8	1	6	4	6	5	5	1	1	7	7	4	5	6	2	5	7	7	6	4	7	4	3	4	4	4	3	3	2	3	3	4	4	3	3	3	3	3	4	3	4	3	2	3
10706171642	2	29	5	5	3	8	6	6	3	7	6	3	1	4	7	5	2	6	6	6	7	3	5	1	3	6	1	3	2	4	2	1	1	4	1	4	2	1	2	1	1	2	1	2	2	2	2	3	1
10706182415	2	21	8	8	3	8	4	6	5	6	7	3	1	1	7	4	1	2	7	2	6	7	7	3	2	7	4	3	4	4	4	3	4	1	4	2	3	2	2	4	4	1	4	4	2	3	3	3	4
10706194876	2	21	6	1	3	8	7	7	6	7	7	6	1	3	7	6	1	1	7	1	7	6	7	6	2	7	4	4	4	4	3	4	4	1	4	1	4	3	4	4	4	4	4	3	2	4	3	3	4
10706205411	2	22	8	6	3	8	5	7	6	7	6	6	2	3	6	7	1	2	6	3	4	6	5	5	3	5	4	3	4	3	4	3	3	2	3	2	3	3	3	3	3	3	4	3	3	3	3	2	3
10706219716	2	27	6	1	3	8	6	5	7	5	3	6	2	3	2	3	3	2	1	6	3	2	2	2	3	2	2	2	3	4	3	4	4	3	3	4	4	3	3	4	2	3	4	3	4	4	4	4	3
10706229312	2	28	8	6	3	8	4	2	3	3	2	2	4	3	3	3	2	2	3	4	2	3	2	3	2	2	2	1	1	1	2	1	2	1	1	4	1	1	2	1	1	4	1	2	2	2	1	3	2
10706241147	1	25	7	1	3	8	1	7	7	7	6	7	1	1	7	7	6	1	7	1	7	7	7	7	2	7	4	4	1	4	4	4	4	1	1	3	4	4	4	4	4	4	4	3	1	3	3	2	4
10706156805	2	22	8	7	3	8	5	5	6	5	6	6	5	6	6	5	5	5	4	2	3	4	4	5	3	5	3	4	3	3	4	2	3	2	4	3	3	4	3	4	3	3	3	4	3	3	3	3	3
10706165418	2	28	8	2	3	8	3	6	4	3	3	3	4	4	5	4	4	4	3	3	3	3	3	3	3	3	3	3	3	3	3	3	3	3	3	3	3	3	3	3	3	3	3	3	3	3	3	3	3
10706173906	2	31	5	1	3	8	4	7	4	6	7	3	2	3	5	4	2	1	6	3	4	7	7	5	4	6	4	4	4	4	4	3	3	2	4	3	4	3	4	4	4	3	4	4	3	3	3	4	4
10706183712	2	32	8	8	3	8	2	7	7	7	7	4	2	4	7	7	2	1	6	1	7	7	6	2	2	7	4	4	4	4	3	4	4	1	4	1	4	2	4	4	4	3	4	3	1	3	1	3	4
10706201393	1	31	3	1	3	8	2	6	1	4	3	5	3	4	5	3	6	3	6	1	6	7	7	6	3	7	4	4	4	4	4	4	4	1	4	2	4	4	3	4	4	3	4	3	2	4	3	1	4
10706212141	2	25	8	8	3	8	3	7	4	7	7	5	1	5	7	6	3	1	6	2	2	6	7	1	1	7	4	3	4	4	4	4	4	2	4	4	3	4	3	4	4	3	3	4	3	2	3	4	4
10706221229	2	23	8	8	3	8	1	6	4	6	6	4	2	2	6	4	1	2	6	1	4	6	5	5	1	7	4	3	3	1	3	4	4	1	4	1	4	2	3	4	3	3	4	4	2	3	3	3	4
10706230528	2	38	8	8	3	8	6	7	6	7	6	5	2	6	7	6	2	6	7	4	5	7	7	6	5	7	4	4	4	4	4	3	4	2	4	4	3	4	4	4	4	3	4	3	3	2	3	2	4
10706239341	2	26	7	8	3	8	5	6	4	7	6	4	6	4	7	4	6	4	7	2	4	5	6	3	4	3	4	3	4	4	4	3	3	1	3	3	4	3	3	4	3	4	4	4	3	3	3	3	4
10706250844	2	24	8	6	3	8	1	6	2	7	6	1	1	1	6	7	3	1	7	1	7	7	6	5	1	7	4	4	4	3	4	3	4	1	4	1	4	2	4	4	4	4	4	4	3	3	4	4	4
10706261019	2	22	8	8	3	8	5	7	2	7	7	5	1	1	7	5	1	1	7	1	3	7	6	4	1	7	4	4	3	4	3	4	4	1	4	1	4	3	3	4	3	3	4	3	2	3	3	4	4
10706271200	2	21	7	7	3	8	1	6	6	7	2	4	3	6	7	2	5	6	6	3	6	7	6	7	3	5	4	3	3	3	4	3	3	2	3	3	4	4	3	4	3	3	4	3	4	3	3	4	4
10706279953	2	28	5	1	3	8	5	4	6	7	7	4	6	7	5	6	6	2	7	4	5	7	6	7	4	6	4	3	4	1	2	4	4	1	4	1	4	4	4	4	4	4	4	4	2	3	2	4	4
10706291779	2	25	7	5	3	8	4	6	2	6	6	1	1	3	1	2	1	1	6	1	7	2	7	1	1	7	2	4	4	4	3	3	4	1	4	1	4	4	4	4	4	4	4	3	2	3	3	4	4
10706302640	2	22	1	6	3	8	2	5	4	5	6	3	2	2	6	3	2	2	6	1	6	7	6	4	4	7	4	4	3	3	3	4	3	1	4	1	3	2	4	3	3	3	4	3	2	3	2	3	4
10706252759	2	25	7	6	3	9	1	7	4	7	7	5	1	7	7	7	1	1	7	1	7	7	7	5	1	7	4	4	4	4	4	3	3	1	4	1	4	3	3	3	3	4	4	4	3	4	4	1	4
10706260973	2	40	8	7	3	9	2	7	4	7	7	5	1	1	7	7	1	1	7	1	7	7	5	4	1	7	1	4	4	4	4	4	4	1	4	1	4	4	4	4	4	4	4	4	1	2	2	4	3
10707678378	2	23	6	7	1	10	4	7	5	3	4	1	1	6	4	2	1	2	6	3	7	4	5	7	1	7	4	4	4	4	4	3	3	1	4	1	3	4	3	3	4	4	3	4	3	4	3	4	4
10707680263	2	23	7	1	1	10	1	7	2	6	7	2	1	2	7	6	2	2	6	1	6	6	7	4	1	7	4	4	4	4	4	3	4	1	4	1	4	4	4	4	4	4	4	4	1	3	3	4	4
10707682207	2	26	8	7	2	9	1	1	1	3	1	1	4	4	3	2	2	3	2	1	3	2	3	4	2	5	2	3	3	3	3	3	3	3	1	3	2	3	1	3	1	3	2	1	2	3	3	3	2
10707684804	2	32	8	5	2	9	2	2	3	4	5	4	4	5	2	3	6	5	2	5	4	3	3	3	3	4	3	2	3	3	2	2	2	3	2	2	3	3	3	2	2	3	2	3	2	2	3	3	2
10707738204	2	32	7	6	2	9	7	1	4	1	1	4	7	2	1	3	7	1	1	1	5	7	1	3	4	1	1	1	1	1	2	2	2	4	2	4	1	2	1	1	1	1	1	2	4	1	2	2	1
10707739819	2	27	8	8	2	9	5	3	6	5	6	3	5	6	7	5	4	5	3	5	7	4	5	6	4	5	2	3	4	2	3	4	2	4	3	4	2	3	3	3	4	2	3	2	3	2	4	2	3
10707741922	2	37	8	1	2	9	2	4	3	4	4	3	4	4	4	1	4	2	3	2	2	2	2	2	4	5	2	2	3	2	4	3	4	3	2	1	4	4	4	4	4	3	4	4	1	4	3	4	4
10707743481	2	27	8	8	2	9	2	6	5	2	5	4	1	3	6	1	3	7	3	5	2	5	3	5	3	4	2	4	1	2	3	1	2	3	1	2	4	1	2	4	2	2	4	1	3	2	4	2	3
[truncated: 26 more columns]

## Sheet: Legends
variable	options	option 1	option 2	option 3	option 4	option 5	option 6	option 7	option 8
id	[number]
sex	1 to 2	male	female
age	[number]
mother	1 to 8	no relationship							excellent
father	1 to 8	no relationship							excellent
school	1 to 3	public 1	private 1	private 2
semester	1 to 10
a.01	1 to 7	strongly disagree						strongly agree
a.02	1 to 7	strongly disagree						strongly agree
a.03	1 to 7	strongly disagree						strongly agree
a.04	1 to 7	strongly disagree						strongly agree
a.05	1 to 7	strongly disagree						strongly agree
a.06	1 to 7	strongly disagree						strongly agree
a.07	1 to 7	strongly disagree						strongly agree
a.08	1 to 7	strongly disagree						strongly agree
a.09	1 to 7	strongly disagree						strongly agree
a.10	1 to 7	strongly disagree						strongly agree
a.11	1 to 7	strongly disagree						strongly agree
a.12	1 to 7	strongly disagree						strongly agree
a.13	1 to 7	strongly disagree						strongly agree
a.14	1 to 7	strongly disagree						strongly agree
a.15	1 to 7	strongly disagree						strongly agree
a.16	1 to 7	strongly disagree						strongly agree
a.17	1 to 7	strongly disagree						strongly agree
a.18	1 to 7	strongly disagree						strongly agree
a.19	1 to 7	strongly disagree						strongly agree
a.20	1 to 7	strongly disagree						strongly agree
b.01	1 to 4	strongly disagree			strongly agree
b.02	1 to 4	strongly disagree			strongly agree
b.03	1 to 4	strongly disagree			strongly agree
b.04	1 to 4	strongly disagree			strongly agree
b.05	1 to 4	strongly disagree			strongly agree
b.06	1 to 4	strongly disagree			strongly agree
b.07	1 to 4	strongly disagree			strongly agree
b.08	1 to 4	strongly disagree			strongly agree
b.09	1 to 4	strongly disagree			strongly agree
b.10	1 to 4	strongly disagree			strongly agree
b.11	1 to 4	strongly disagree			strongly agree
b.12	1 to 4	strongly disagree			strongly agree
b.13	1 to 4	strongly disagree			strongly agree
b.14	1 to 4	strongly disagree			strongly agree
b.15	1 to 4	strongly disagree			strongly agree
c.01	1 to 4	strongly disagree			strongly agree
c.02	1 to 4	strongly disagree			strongly agree
c.03	1 to 4	strongly disagree			strongly agree
c.04	1 to 4	strongly disagree			strongly agree
c.05	1 to 4	strongly disagree			strongly agree
c.06	1 to 4	strongly disagree			strongly agree
c.07	1 to 4	strongly disagree			strongly agree
c.08	1 to 4	strongly disagree			strongly agree
c.09	1 to 4	strongly disagree			strongly agree
c.10	1 to 4	strongly disagree			strongly agree
c.11	1 to 4	strongly disagree			strongly agree
c.12	1 to 4	strongly disagree			strongly agree
c.13	1 to 4	strongly disagree			strongly agree
c.14	1 to 4	strongly disagree			strongly agree
e.01	1 to 7	strongly disagree						strongly agree
e.02	1 to 7	strongly disagree						strongly agree
e.03	1 to 7	strongly disagree						strongly agree
e.04	1 to 7	strongly disagree						strongly agree
e.05	1 to 7	strongly disagree						strongly agree
e.06	1 to 7	strongly disagree						strongly agree
e.07	1 to 7	strongly disagree						strongly agree
e.08	1 to 7	strongly disagree						strongly agree
e.09	1 to 7	strongly disagree						strongly agree
e.10	1 to 7	strongly disagree						strongly agree
e.11	1 to 7	strongly disagree						strongly agree
e.12	1 to 7	strongly disagree						strongly agree
e.13	1 to 7	strongly disagree						strongly agree
e.14	1 to 7	strongly disagree						strongly agree
e.15	1 to 7	strongly disagree						strongly agree
g.01	1 to 5	strongly disagree				strongly agree
g.02	1 to 5	strongly disagree				strongly agree
g.03	1 to 5	strongly disagree				strongly agree
g.04	1 to 5	strongly disagree				strongly agree
g.05	1 to 5	strongly disagree				strongly agree
